# Supplementary material for: Single cell RNA analysis of the left–right organizer transcriptome reveals potential novel heterotaxy genes
Source: Sci Rep. 2023 Jul 1;13:10688. doi: 10.1038/s41598-023-36862-2 (PMC10314903; doi:10.1038/s41598-023-36862-2)
Supplement: Supplementary file 2 — Supplementary Tables. [file 41598_2023_36862_MOESM2_ESM.xlsx]

## Sheet: Sup Table 1
Supplementary Table 1: Cluster marker genes. Marker genes calculated by the Seurat package ranked by average Log2 fold change (avg_log2FC).
Cluster 0	Cluster 1	Cluster 2	Cluster 3	Cluster 4	Cluster 5	Cluster 6	Cluster 7	Cluster 8	Cluster 9	Cluster 10	Cluster 11	Cluster 12	Cluster 13	Cluster 14	Cluster 15
Neuroectoderm	Extraembryonic Endoderm	NMP/Anterior Epiblast	Presomitic Mesoderm	Allantois	Cardiac Mesoderm and Pharyngeal Mesoderm	Erythroid	NMP/Caudal Epiblast	Mesenchyme	Definitive Endoderm	Surface Ectoderm	Endothelium	Paraxial Mesoderm	Left Right Organizer	Axial Mesoderm	Primordial Germ Cells (PGC)
Dnmt3b	Ttr	Aldh1a2	Aldh1a2	Spin2c	Myl7	Hbb-bh1	Grsf1	Pmp22	Trh	Wnt6	Etv2	Tcf15	Fam183b	Krt19	Ifitm3
Sox2	Rbp4	Rbp1	Rspo3	Phlda2	Mef2c	Hba-x	Cdx1	Acta2	Krt18	Epcam	Kdr	Ppp1r1a	T	Shh	Psme1
Ptn	Apoa1	Grsf1	Ifitm1	Pitx1	Tnnt2	Car2	Hoxaas3	Mest	Slc16a1	Pmp22	Egfl7	Prrx2	Gstm5	Krt8	Dppa3
Pou3f1	Apom	Cdx1	Pcdh19	Hand1	Cdkn1c	Cited4	Nkx1-2	Hand1	Apela	Slc2a3	Igfbp4	Fst	Pifo	T	Psme2
Map1b	Apob	Nr6a1	Crabp1	Mest	Gata6	Lmo2	Fst	Ahnak	Krt8	Lrp2	Lmo2	Twist1	Arl4a	Krt18	Aldh2
Crabp2	Spink1	Fst	Phlda2	Amot	Myl4	Hba-a1	Cdx2	Tagln	Slc2a3	Pdgfa	Ramp2	Nnat	Bicc1	Igfbp5	Fgf8
Pim2	Apoe	Hotairm1	Lef1	Peg10	Rbm24	Blvrb	Pou5f1	Krt8	Car4	Gjb3	Gadd45g	Meox1	Cfap126	Nog	Ifitm1
Sfrp1	Ctsl	Crabp1	Smc6	Cdkn1c	Hmga2	Cpox	Hoxb8	Krt18	Epcam	Wfdc2	Fli1	Foxc2	Efcab10	Arl4a	Ifitm2
Stmn2	Dab2	Pcdh19	Cited1	Bmp4	Id2	Smim1	Rbp1	Stard8	Emb	Meis2	Flt1	Crabp1	Tppp3	Sox9	Pou5f1
Pcsk1n	Mt1	Ptn	Rbp1	Csrp2	Smarcd3	Zfpm1	Sema6a	Csrp2	Cpm	Msx1	Crip2	Tbx1	Dynlrb2	Tln2	Dnd1
Otx2	Cubn	Meis2	Mesp1	Slc38a4	Meis1	Fgf3	Epha5	Cnn2	Spink1	Lrpap1	Tal1	Hmga2	Cfap45	Ppp1r1a	Alpl
Irx3	Lgmn	Ldhb	Hoxb1	Dlk1	Actc1	Prkar2b	Hotairm1	Slc2a1	Gpx2	Arl4c	Mest	Marcks	1110017D15Rik	Cthrc1	Phlda2
Ldhb	Amn	Pou5f1	Pdlim4	Morc4	Tpm1	Tmem14c	Sp5	Vim	Slc2a1	Id1	Rasip1	Pkdcc	Dand5	Ptch1	L1td1
Ckb	Rhox5	Rspo3	Cdx4	Krt8	Prrx2	Runx1	Nefm	Tmsb4x	Sox17	Slc2a1	Rhoj	H2afy2	Mlf1	Cer1	Chd3
Pls3	Ctsh	Sox11	Cdx1	Tmem158	Hand2	Cited2	Etv4	Tdo2	Cldn6	Anxa2	Hhex	Arg1	Foxj1	Cdkn1c	Msx1
Sox3	Emb	Hoxb1	Dll1	Suv39h1	Csrp2	Gata1	Nr6a1	Spin2c	Cldn7	Cxcl12	Msn	Irx5	Tekt1	Slit2	Ttc28
Pou5f1	S100g	Crabp2	Arg1	Vim	Sfrp5	Hbb-y	Hoxa1	Nrp1	Kitl	Tfap2a	Bmp2	Igfbp5	Shh	Gstm5	Pdgfa
Zic3	Ctsb	Hoxa1	Tbx6	Pmp22	Mpped2	Ddah1	Phlda3	Basp1	Col4a1	Cyfip2	Hapln1	Wls	Noto	Lrig3	Mea1
Eras	Apoa2	Fabp5	Meox1	Tbx4	Tnni1	Psmb10	T	Serpinh1	Tagln2	Bcam	Fam212a	Fzd2	Cthrc1	Cnn2	Ttyh1
Psip1	Afp	Sms	Laptm4b	Foxf1	Gata5	Glrx5	Pim1	Cald1	Igfbp5	Irx3	Vim	Col23a1	Erich2	Flrt3	Klf2
Akr1b3	Cited1	Chd7	Hoxaas3	Hoxc8	Nkx2-5	Klf1	Cdx4	S100a10	Cpn1	Wnt4	Clic1	Ifitm1	1700007K13Rik	Foxa2	Kit
Igfbp2	Slc13a4	Fgfr1	Hes7	Rbpms	Ttn	Srm	Eno1	Dlk1	Pdgfa	Stmn2	Gcc2	Foxc1	1700016K19Rik	Aplnr	Ypel3
Zic5	Cyba	Pclaf	Grsf1	Msx1	Igfbpl1	Ccnd3	Epha1	Bmp4	Itm2b	Rbpms	Grrp1	Sfrp1	Dnajb13	Col2a1	Psmb8
Fam60a	Fth1	Hoxaas3	Hand1	Hoxd9	Fam213a	Tal1	Hoxb9	Plac8	Nectin2	Gap43	Ecscr	Lrig3	2410004P03Rik	Bicc1	Igfbpl1
Socs2	Ctsz	H2afv	Car3	Ppic	Rbbp7	Hdgf	Ldhb	Ptch1	Phlda1	Id3	Phlda1	Aldh1a2	4933434E20Rik	Tmod2	Tfap2c
AC160336.1	Cotl1	Ifitm1	Dll3	Bambi	Cfc1	Fam212a	Crabp2	Tmem108	Col4a2	Krt8	Esam	Cdh11	Ppp1r1a	Tgfb2	Gjb3
Fabp5	Atp1b1	Meox1	Rasgrp3	Hoxa10	Isl1	Gpx1	Fgf8	Arhgap29	Cmtm8	Aldh2	Cald1	Prrx1	B9d1	Samd3	Arpc1b
Kif21a	Slc2a3	Lef1	Lhx1	Cdx2	Nrp1	Prdx2	Rtl8b	Csrp1	Spint2	Arhgap29	Tgfb1	Vcan	Nme5	Grb10	Sprr2a3
Mif	Cd63	Akr1b3	Fabp7	Wnt5a	Tnnc1	Rap1b	Fgfbp3	Ppic	Sparc	Krt18	Nrp2	Pdgfra	Ccdc189	Malat1	Socs2
Sox11	H19	Gbx2	Fn1	Twist1	Homer2	Mns1	Lhpp	Lrrfip1	Id1	Cd24a	Cd81	Irx3	Spa17	Larp7	Syce2
Snrpn	Folr1	Smc6	Prtg	Ahnak	Vcan	Prdx3	Hoxb4	Marcks	Peg3	Tmem185a	Fn1	Ptn	D230030E09Rik	Foxd4	Cdx2
Six3	Slc16a1	Psip1	Epha4	Rbms1	Zfpm1	Ssx2ip	Gbx2	Bex3	Crb3	Dlx5	Ppp1r2	Cald1	Gal	Slc39a10	Eef2
Sms	Atp6v0b	Dnmt3b	H2afy	Dsp	Rgs5	Gypa	Ccnd2	Tpm1	Txndc12	S100a11	Klf7	Lmo4	Sp5	Btg1	Mycl
Fgfr1	Apoa4	Nasp	Ifitm2	Peg3	Map1b	Tspan33	Hoxb1	Meg3	Ptprf	Rbms1	Rasgrp2	Cer1	Ccdc39	Emb	Ssbp4
Lpar4	Gpx3	Prtg	Tubb2b	Tbx3	Npm3	Tacc1	Ptn	Uaca	Bex1	Spint1	Jun	Add3	Iqcg	Cd24a	F11r
Cxcl12	Clic6	Map1b	Hoxb3os	Csrp1	Nexn	Hmbs	Wnt8a	Anxa2	Sp5	Ahnak	Rspo3	Fbn2	Nog	Elmo1	Klf5
Tnrc6c	Lgals2	Marcks	Rnf213	H19	Dusp9	Tomm5	Mkrn1	Akap12	Pkdcc	Igfbp2	Rbms1	Irx1	Malat1	Pcdh7	Prdm1
Rragd	Tdh	Stmn2	Hotairm1	Crip2	Peg3	Bcas2	Zmynd8	Snai2	Tcf7l2	Cdc42ep5	Pim3	Cyp26a1	Ccpg1os	Palld	1810037I17Rik
Jarid2	Car7	Anp32a	Notch1	Smad7	Ccdc141	Isyna1	Igdcc3	Phlda2	Tceal9	Zfp462	Tpm4	Prtg	Capsl	Smoc1	Bcl7c
Meis2	Nrk	Zic3	Cdx2	Hoxb6	Twist1	Snca	Mcc	Tmem88	Pcbd1	S100a10	Myo1c	Tmsb10	Tagln2	Fzd2	Bbx
Hoxa1	Gldc	Epha4	Gm45889	Unc5c	Gyg	Hbb-bs	Msi2	Foxf1	Ifitm1	Flrt3	Elk3	Ssbp3	Enkur	Nnat	Gstm1
Ube2k	Slc9a3r1	Sfrp1	Hoxb2	S100a10	Wls	Ybx3	Igfbp2	Peg3	Pdpn	Tacstd2	Aplnr	Rhou	Krt8	Gprc5c	Ssbp2
Zic2	S100a1	Pdlim4	Gpc3	Polg	Tgfb2	Timm8a1	Pak1	St3gal5	Cd24a	Rragd	Mef2a	Foxp1	Sparcl1	Peg3	Psmb10
Hesx1	Slc2a2	Tcf15	Wnt5a	Cald1	Crabp1	Rnd2	Bcat1	Mid1ip1	Trap1a	Tfap2c	Tnfaip2	Smoc1	Tuba1a	Etl4	Hmgn5
Wfdc2	Selenop	Dek	Cdh2	Igf2r	Pkdcc	Odc1	Cdkn1a	Vcan	Sox4	Dag1	Serpinh1	Trp53i11	1110004E09Rik	Fam213a	Tapbp
Gapdh	Car4	Sox2	Ypel3	Tmem88	Runx1t1	Nrip3	Zfp703	Lgals1	Gprc5c	Spint2	Plvap	Gas1	Riiad1	Cldn6	Smad7
Zfp462	2610528J11Rik	Tead2	Khdrbs3	Igfbp4	Vim	Fermt3	Stmn2	Efnb1	Myl6	Zfand6	F2r	Pdlim4	Gm17018	Clu	Gdf3
Fzd2	Morf4l2	Hdgfl3	Adgrl2	Meg3	Wnt2	Atp5g1	Hes7	Tnnt2	Jun	Ptprf	Notch1	Aplnr	Ift74	Tpm1	Sct
Tuba1a	Cltc	Zic5	Nr6a1	Krt18	Myocd	Cmas	Dst	Cgnl1	Jund	Tceal9	Kdelr2	Mn1	Sox9	Calca	Cox7a2
Iqgap1	Trap1a	Dut	Sct	Ugdh	Cd24a	Pycr2	Dek	Tpm4	Cst3	Ccnd2	Pkdcc	Tenm4	Krt19	Ptms	H2afv
Cdca7	Myo6	Casp3	Ptk7	Hmga2	Grb10	Rasgrp2	Lin28a	Igfbp2	Fam213a	Kcnk1	Ralb	Alx1	Slit2	Tcf7l2	Mrpl23
Mkrn1	Cldn7	Ptma	Foxf1	Lgals1	Tiparp	Abcb10	Akr1b3	Cmtm7	Krt19	Gata3	Gja4	Sms	Vtn	Cald1	Mfge8
Rgma	Pcbd1		Sp5	Zfp516	Ifitm1	Fth1	Cdca7	Tceal9	Foxa2	Larp7	Vat1	Zcchc3	Dnajc12	Gsc	Diaph1
Nasp	Ctsc		Mdk	Nrp1	Add3	Wdr12	Slc2a1	Hsd11b2	Gpc3	Klf6	Limd2	Ppp3ca	1700088E04Rik	Gpx2	Dnaaf3
Aes	Gm42418		Nkd1	Cmtm7	Rcsd1	Cbfa2t3	Fzd10	H19	Cdkn1c	Tmem54	Arhgap31	Col26a1	1700028P14Rik	Tmsb10	Npm3
Myo10	Stx7		H1fx	Sh3bgrl3	Tmsb10	Ddx21	Map1b	Tead1	Cdh1	Myh9	Ets1	Nxn	Drc3	Tagln2	Rest
Irx5	Tmem37		T	Dok4	Tbx5	Epor	Ctbp2	Myl6	Bcam	Grhl2	Ehd4	Fbln1	Cetn2	Slc5a3	Mphosph8
Slc7a3	Psph		Meis2	Arhgap29	Rbpms	Slc39a8	Tspan13	Rnd3	Flrt3	Acer2	Ppic	H2afy	Rsph1	Mycbp2	Ptms
Casp3	Ezr		Gal	Afdn	Sfrp1	Sod2	Apln	Daam1	Clcn5	Calm2	Sh3glb1	Arl4a	Dnah5	Slc12a2	Pmm1
Hmgn5	Gcat		Sh3gl3	Bbx	Aplnr	Rgs10	Psip1	Hs6st2	Rrbp1	Lig1	Akap12	Pax3	Cfap206	Myl6	Ube2h
Epcam	Fxyd2		Pdgfra	Grb10	Jag1	Timm10	Arhgef26	Myl9	Actn1	Npnt	Rap1b	Tead2	Cfc1	Cdh2	Spint2
Cbx1	Mttp		Psme2	Hoxc9	Sms	Rap1a	Pmaip1	Fermt2	Col18a1	Rbbp7	Eng	Mycn	Tmem176b	Nbeal1	Bclaf3
Pkm	Vamp8		Fgf8	Rps6ka6	Afdn	Reln	Hoxb2	Pdlim7	Sec62	Tuba1a	Prkar2b	Meis2	Tmem107	Car3	Helz
Gnai2	Morc4		Fgf15	Serpinh1	Serpinh1	Slc25a5	Zic5	Crip2	Slc39a8	Cldn7	Zfp711	Phip	Foxa2	Rnd3	Irf1
Dut	Mfsd1		Fst	Hand2	Bmp5	Ppid	Scd2	Rbbp7	Cnn2	Rab25	Ets2	Ptgds	Odf3b	Maged1	Sox2
Ly6e	Cldn6		Dock11	Tgfb2	Nebl	Ifrd2	Mob1b	Ece1	Tmprss2	Csrp2	Cdh5	Tkt	Igfbp5	Rflnb	Txndc12
Upp1	Chchd10		Hoxb4	Cnn2	Cap2	Chchd4	Sox11	Lpp	Cd9	Nectin2	Tiam1	Pcbp4	Sox4	Rgma	Hspb1
Hells	Gipc2		Fgf3	Smtnl2	Sox4	Alad	Khdrbs1	Tuba1a	App	Kctd1	Gngt2	Ebf1	Plet1	Dgkk	Id1
Pten	Pla2g12b		Pcdh8	Pcgf5	Tspan7	Slc25a37	Sox3	Unc5c	Dgkk	Ifitm3	Rap1a	Apex1	Gm1673	Cyr61	Exosc5
Gng3	Sdc4		Plxna2	Hoxa7	Acta2	Sssca1	Mgst1	Arl4c	Bsg	Crabp2	Ppp1r15a	Nasp	Rabl2	Tspan3	Epcam
Pak1	Lamp1		Aldh2	Ppp1r14a	Prtg	Gclm	Zfp428	Ryk	Tln2	Foxp1	Lrrc58	Npm3	Ccdc146	Col9a1	Rspo3
Ddit4	Lrp2		Snai1	Tbx20	Marcks	Hist1h1b	Zfp36l2	Frmd6	Dkk1	Phlda3	Pcgf5	Dcakd	Cadm1	Nrtn	Rpl28
Sfrp2	Snx3		Osr1	Plac1	Gata4	Creg1	Ccnd1	Prdm6	Soat1	Klf5	Tjp1	Col13a1	Mns1	Dsp	Ung
Anp32a	Npl		Ralgps2	Igsf3	Fbn2	Ifrd1	Rtl8a	Pcdh7	Pnrc1	F11r	Dusp3	Nedd4	Spef2	Chrd	Cldn7
Nap1l1	Ddt		Rftn1	Itgb1	Ryr2	Slc38a5	Tgif1	Abracl	Krt7	Fgfr1	Tpm3	Hmgn3	Cited2	Sulf1	Rps27
Pdzd4	Apoc1		Cachd1	Rap2c	Tbx20	Nsun2	Lpar4	Flna	Lpar1	Ikzf2	Flt4	Epb41l3	Ift81	H2afv	Smim10l2a
Sall4	Glul		Vim	Cdh11	Prdx6	Supt4a	Phc1	Tmsb10	Fn1	App	Swap70	Nr2f2	Cfap44	Amotl2	Parp1
Ina	Mt2		Hoxd9	Bex3	Asb4	Nadk2	Casp3	Myh9	S100a10	Col18a1	Eva1b	Eid1	Limch1	Upp1	Ndufa6
Tubb3	Podxl		Foxc1	Tceal9	Frmd6	Lyar	Hes3	Dstn	Etl4	Msx2	Creg1	Tuba1b	Ttc25	Six3	Npnt
Pgk1	Bex4		Gpc6	Hoxa9	Nnat	Ebna1bp2	AC160336.1	Klf6	Tspan12	Flt1	Gng11	Cd24a	Nodal	Septin6	Rpl17
Eif1ax	Reep6		Tcea3	Tpm1	C530008M17Rik	Hist1h2ae	Axin2	Polg	Tpm1	Lrrn4	Cnrip1	Foxd1	Cfap36	Nrep	Etv5
Gsta4	Slc7a7		Scd2	Prdm6	Pgam2	Ubash3b	Sp8	Tmem158	Rdx	Esrp1	Crlf3	Sall1	Zfp503	Alcam	H1fx
Larp7	Dbi		Gfra3	2810474O19Rik	Pdgfra	Ubxn2a	Nxn	Sparc	Foxa1	Nexn	Fkbp1a	Efnb2	Wdr60	Sms	Pafah1b3
Pfkl	Atp6v1e1		Pou5f1	Uaca	Hsd11b2	Nhp2	Sox2	Car4	Ier2	Tead1	H19	H1fx	Tctex1d1	Tuba1a	Rpl37
Tmem47	Tmem150a		Ccnd1	Nudt4	Uaca	Mrps26	Ptk7	Dok4	Afap1l1	Bex1	Pecam1	Pappa	Btg1	Mnx1	Eef1a1
Cntfr	Degs1		Magi1	Apela	Robo2	Ydjc	Cited2	Myh10	Id3	Mme	Emilin1	Tex15	Nme9	Ptprd	Ank3
Foxb1	Gcsh		Foxb1	Col1a1	Cxxc4	Nt5c3	Tmsb4x	Cdh11	Dsp	Rtn4	Tln1	Khdrbs3	Larp7	Bsg	Rps18
Set	4933402E13Rik		Hist1h1d	Tpm4	H2afy2	Mak16	Strbp	App	Rab25	Tjp1	Vamp5	Rspo1	Slc5a3	Jun	Sox17
Hes3	Ftl1		Hmga2	Basp1	Basp1	Crlf3	Acer2	Actg1	Palm3	Fermt2	Asap1	Laptm4a	Cfap53	H1fx	Rpl23
Nmral1	Dpp4		Axin2	Ryk	Kcnq1ot1	Pa2g4	Wnt3a	Timp2	Cgn	Slc6a6	Klhl6	Ctnnb1	Pih1d2	Kcnq1ot1	Hbp1
Kdm5b	Atp6v1a		Pcolce2	Cdx4	Rrm2	Josd2	Rcc2	Cobll1	Igfbp2	Wls	Vgll4	Zfp362	Elof1	Laptm4a	Itm2c
Nfyb	Neu1		Hmgb2	Sap30l	Ntng1	Noc2l	Nefl	Rbms1	Tmsb10	Dstn	Polg	Anp32a	Dync2h1	Maml3	Bst2
Rcc2	Sgk1		Greb1l	Smarca2	Fgf8	Eif3j1	Pabpc1	Jdp2	Gnai2	St3gal5	Lifr	Plpp3	Dalrd3	Cdh1	Utrn
Hnrnpa1	Aprt		Anp32a	Kitl	Igf2r	Phlda1	Apela	Nexn	Bex4	Basp1	Qk	Basp1	Ifitm1	Fndc3b	Aspscr1
Pgam1	Gng12		Tenm4	D10Wsu102e	Mycn	Gadd45gip1	Epop	Msx1	Isl1	Serpinb6a	Rcsd1	Rhobtb3	Prnp	Ube2k	Malat1
Lmo1	Gstm1		Dact1	Myh10	Mum1l1	Gfi1b	Dnmt3a	Ly6e	Myh9	Ptpn13	Calm2	Nrep	Dnaja4	Pbx1	Ndufa7
Trp53	2210011C24Rik		Peg3	Stk39	Itm2a	Mrpl34	Fgf17	Tspan4	Fos	Stxbp6	Itgb1	H2afv	Rpgr	Gnai1	Impdh2
Map7d3	Gpc3		Hoxa1	Arid5b	P3h2	Ppp1r15a	Upp1	Glipr2	Podxl	Tsen34	Pfn1	Arhgap28	Lrriq1	Car4	Chd3os
H2afv	Mgst3		Apex1	Pdgfa	H2afy	Tomm20	Greb1	Pkp2	Nbeal1	Aes	Itm2a	Nucks1	Jund	Pdia6	Nmt2
Phc1	Slc39a5		Ptms	Wtip	Irx1	Ell2	Skap2	Ccdc80	Prss8	Pgk1	Ppp1r13b	Sox4	Ift27	Map4k4	Rps14
Sall2	Amot		Msx1	Mmp2	Ephb1	Baz1a	Mycl	Adamts9	Pax9	Pou5f1	Arhgef15	Zeb1	Meig1	Smoc2	N4bp2
Dek	Aldh7a1		Ptprk	Zcchc11	Bambi	Snu13	Set	Sap30l	Hes1	Igf2bp3	Gata2	Six1	Cfap69	Tcf4	Tomm7
Cenpf	Stard10		Por	Vcan	Fzd2	Sh3bgrl3	Cdh1	Ptpra	Grb7	Tubb2b	Fam107b	Mfap4	Cfap52	Atxn7l3b	Slc38a4
Chd7	Cndp2		Shf	Rbpms2	Atp2a2	Pgp	Sall4	Tcf4	Tmsb4x	Ccdc112	Cldn5	Ttc3	Drc1	Sox4	Rps5
Prps1	Aldob		Tle4	Mllt3	Cdk6	Mrpl12	Fabp5	Lrrn4	Plekhg3	Tra2a	Exoc3l4	Rbms1	Tekt2	Sp5	Rpl18a
Hirip3	mt-Co3		Gnas	Bri3	Adgrl2	F10	Cenpx	Rbpms	Dpp4	Slk	Adgrf5	6430573F11Rik	Rsph4a	Jund	Elf3
Sox9	Eea1		Klf5	Stard8	Hapln1	Ptp4a3	Zyx	Fxyd6	Rcn1	Pbx1	Colec12	H3f3a	Elmod1	Hmgn3	Atp6v1f
Zeb2	Maf		Pdcd5	Nup62cl	Jcad	Mrto4	Rrp1b	Myl12a	Tgif1	Slc38a1	Dusp2	Meis1	Cfap77	Cadm1	Rps10
Rangrf	Stx3		Lrrc42	Gm45889	3632451O06Rik	Rbm38	Mdk	Tbx20	Phldb2	Crip1	Tek	Septin6	Spaca9	Slc16a1	Mtss1
Pclaf	Rab4a		Hmgb1	Stard3nl	Popdc2	C1qbp	Aes	Actb	Vgll4	Hmgb3	Rbpms	Zfp608	Ift57	Mxd4	Ep400
Zdbf2	Cstb		Pcmtd1	Snai1	Csrp3	Eif3d	Pcdh11x	Prtg	Gsn	Batf3	Lhfp	Map2k6	Flrt3	Gpc3	Serf1
Acer2	Oat		Sms	Cdv3	Hspa5	Hk1	Hmgn5	Tgfb1i1	Malat1	Utf1	Pdia6	Itga9	Morn2	Myh9	Cers4
Rif1	Tpd52		Znrd1	Braf	Cdh6	Nop56	Gtf3a	Itgb1	Tgfb2	Gapdh	Zeb1	Cadm1	Morn5	Vtn	Parp12
Mcm3	Fmr1nb		Htra1	Myh9	Car14	Nolc1	Cdca7l	Ccnd3	Actg1	Ldhb	Mtdh	Tmem132c	Samd3	Arhgef26	Rhox9
Ctbp2	Slc7a8		Limch1	Fgf3	Kitl	Rsl1d1	Wnt5b	Lrp1	Ptprk	Ank3	Dlc1	Clmp	Mrps6	Zeb2	Pdcd4
Wnt8a	Meg3		Smoc1	Hes1	Tead2	Mrpl30	Soga3	Wtip	Dstn	Eif1ax	Dok4	Ptma	Ttll3	Sec62	AU015836
Ifitm2	Sgk3		Tead2	Lbr	Cgnl1	Tgfb1	Cdca8	Stk39	mt-Cytb	Dock11	Ptp4a3	Rab34	Ccdc114	Smim14	Rsrp1
Mcf2	Ass1		Pbx3	Myc	Dact1	Cycs	Alpl	Luzp1	Fzd2		Jak1	Trim28	Ift22	Fkbp9	Dab2ip
Paics	Tspan13		H3f3a	Dusp9	Tbx1	Mcrip2	Foxb1	Smarcd3	Myl12b		Fam171a2	Ebf2	Oscp1	Nedd4	Rpl10a
Nr6a1	Rrbp1		Hoxa5	Eif4ebp1	Adk	Metap2	Rxrg	Cryab	Serpinb6a		Rnf138	Gm45716	Ccdc173	Ppfibp1	Anapc11
Shisa2	Tbrg1		Ccnd2	Msx2	Polg	Cacybp	Zdbf2	Creb3l1	Pdia6		Phf6	Pbx1	Aebp1	Rab38	Dhrs7
Lpl	Smlr1		Tmsb10	Pard3	Prmt1	Galk1	Shf	Zfhx3	Jarid2		Sox7	Pcolce	Ctxn1	Cmtm8	Peg3
Siva1	Lxn		Mogat2	Slc16a3	Csnk1e	F2r	Il17rd	Dsp	Igsf9		Car2	Isoc1	Dsp	9530036O11Rik	Lgals1
Ubr5	Txndc17		Mum1l1	Rbbp7	Slc25a4	Homer2	Itga6	Slc6a6	Fndc3b		Hmga2	Mex3a	1700012B09Rik	Kank1	St14
Cxadr	Cib1		Hmgb3	Hoxd1	Isoc1	Ccnd2	Fabp7	Arid3a	Dst		Wasf2	Smarce1	Wdr78	Irx3	Rps15a
Ldha	Adora2b		Gstm5	Fgf15	Irx5	Hspd1	Prickle1	Pitx1	Ptpn14		Ccnd1	Mid1ip1	Dgkk	Sh3rf1	mt-Co1
Tgif1	Tcn2		Spred2	Efnb1	Gm45716	Pdcd5	Cenpf	Rsu1	Gfpt2		Rock2	Pard6g	Ptch1	Piezo2	Cox7a2l
Syt11	Clic1		Mrfap1	Tnks	Nhs	Pabpc4	B3gnt7	Cfc1	Egr1		Myzap	Dbn1	Bphl	B9d1	Rps16
Zmynd8	mt-Co2		Evx1	Arid3a	Rhobtb3	Cnbp	Ndufs4	Dusp9	Sptbn1		Stard8	Amotl1	Lhx1	Tspan6	Nid2
Pspc1	Evi5		Dach1	Limd2	Pdlim7	Slc25a3	Evx1os	Igsf3	Zbtb16		Grap	Sox12	Tln2	Rbms1	H2afy
Fgfr2	Rab11a		Hist1h1e	Adamts9	Tenm4	Ssbp4	Tcf7	Smoc2	Lsr		Calm1	Myo1b	Spef1	Eef1a1	Tdrd5
Hdac1	Pdzk1		Arl4d	Rnd3	Fstl1	Nop16	Pdgfa	Mtss1	Crip1		Atf3	Fam213a	Irak1bp1	Krcc1	Rpl30
Nucks1	Ctsa		Timm50	Smarca1	Pard6g	Cpne7	Hoxa3	Rcn3	Rab15		Cmtm3	Zic3	Zmynd10	Cfc1	Wapl
Parp1	Tomm5		H2afv	Akap12	Id3	Jpt1	Gap43	Fscn1	Laptm4b		Abi3	Fus	Aplnr	Psme2	Maged1
Dctpp1	Atp6v1g1		Nedd4	Sh3glb1	Eml4	Myc	Rangrf	Tln2	Fosb		Twist1	Capn2	Dmkn	Cnn3	A830018L16Rik
Syne2	Gga2		Rbbp4	Slc25a4	Phlda2	Rrp9	Dut	Cst3	Rtn4		Tlnrd1	Sh3bgrl	Chchd6	Cobl	Osgep
Hnrnph3	Atp6v0e		Slc38a4	Rybp	Ncam1	Ppm1g	Cbx1	Smad7	mt-Co3		Zfp710	Nrp2	Tspan6	Isg20	Tmem2
Qk	Palm3		Chst7	Yaf2	Fermt2	Atic	Ccnjl	Tln1	Ktn1		Sptbn1	Flrt2	1110032A03Rik	Mt2	Taf6l
Tcfl5	Col4a1		Marcksl1	Isl1	Rbms1	Psmd7	Tubb2b	Anxa6	Nr2f6		Ddah2	Hmgb1	Tekt4	Pdgfa	Phf13
Tpi1	Espn		Psme1	Chchd4	Adprh	Mrpl18	Trp53	Maged1	Gas6		Fermt2	Rbmxl1	Rsph9	Aes	Dnajc21
Sox1	Kdelr3		Atp2c1	Ptpn11	Ndn	Pak1ip1	Acot7	Arl4d	Hspa5		Hdac7	Marcksl1	Arhgef26	Snhg11	Cldn5
Nrxn2	Snx2		Mycn	Vgll4	Gnas	Pmm1	Pkm	Slc25a4	Grb10		Arpc2	Rcor2	Gstm1	Epb41l3	Slc25a39
Fam162a	Reep5		Nes	Tspan4	1010001N08Rik	Clpp	Gm1673	Pard6b	Tspan7		Ywhah	Lpar1	Ak7	Aard	Cachd1
Metrn	Gns		Maged1	Twist2	Tuba1b	Ikzf1	Nasp	L3mbtl3	Nradd		Cd34	Sulf1	Krt18	Foxa1	Esrp1
Myef2	Abcg2		Pclaf	Vegfa	Dcaf12l1	Tubb4b	Sall3	Igf2r	Sat1		Ptpn18	Cdc20	Ccdc96	Vangl1	Tgif2
Msh6	Pqlc2		Cited2	Cul4b	Epha7	Ncoa4	Crmp1	Cdkn1c	Tmed9		Arpc5	Fstl1	Hdc	Glud1	Rpl36
Fxyd6	Vps35		Fscn1	Purb	Tpm2	H2afj	Gm45889	Tnni1	Lima1		Kti12	2900097C17Rik	Tmem176a	Peak1	Pfdn5
Eno1	Jade1		Lrp8	3632451O06Rik	Tmeff1	Nip7	Parp1	1700017B05Rik	Dsg2		Aff4	Sox11	Arg1	Moxd1	Parp9
Tcf7l1	Nxf7		Evx1os	Cgnl1	Fabp5	Mdh2	Aspscr1	Hand2	Myl12a		Arf4	Ptgfr	Dync2li1	Smo	Rpl26
Polr2h	Lrpap1		Rab8b	Mtap	Dach1	Ppat	Chd7	Efhd2	mt-Atp6		Myo10	Tmeff1	Tmem216	Sfr1	Zfp462
Ddah1	Scpep1		Fzd10	Lrrfip1	Sap30	Htra2	Eif1ax	Ppp1r14a	Slc12a2		Selenok	Zfp36l1	Efcab1	Arid3b	Nrk
Dnajc9	Uqcrq		Foxc2	Larp1	Plekho1	Eif5	Smyd2	Smarca1	Vegfa		Tax1bp3	Eef1a1	Ift88	Bcam	Limch1
Vbp1	Peg10		Ldhb	Ptpra	Pgm2	Tspan32	Tnfrsf19	Kalrn	Fam3c		Cbfa2t3	Fscn1	Kif3a	Scara3	Ube2b
Slc2a1	Foxo4		Celf4	Cox4i2	Nasp	Idh3a	Uhrf2	Gata6	Dbn1		Orai1	Hsd11b2	1700024G13Rik	Kif21a	Pfdn2
Dnph1	Rdx		Bcat1	Jak1	Ldha	Exosc4	Lig1	Ckap4	F11r		Sox18	Jam3	Cfap54	Hsp90b1	Msx2
Ccne1	Rpn1		Fus	Rdx	4921524J17Rik	Gypc	1190002N15Rik	Egln1	Actn4		Fgd5	Tnrc6c	Mt2	Hip1	Slco5a1
Jph4	Mpc2		Pafah1b3	Anxa2	Ppp3ca	Nop58	Phf6	Zfp711	Ddah2		Rasgrp3	Sf3b1	B230118H07Rik	Ppp1r9a	Peli2
Hnrnpa2b1	Sccpdh		Smarce1	Gfpt2	Lmo4	Itga2b	Oat	Aprt	Agrn		Gpr182	Prmt1	Ddit4	Qk	Msh2
Hnrnpc	Cst3		Mtx2	Vldlr	Lrrn4	Emg1	Car14	Ilk	Plpp3		Tpst2	Pitx2	Upk3a	Ptprk	Sin3b
Ezr	mt-Nd2		Mixl1	Etv2	Alx1	Gse1	Evx1	Fndc3c1	Spint1		Bin1	Colec12	Syne1	Mrpl23	Gid4
Smarcc1	Creb3l3		Alpl	Pgf	Id1	Rcl1	Arid3b	Mapkapk2	Ap1s3		Ppp1r18	Tcf7l1	Tmem138	Actn1	Rpl9
Hdgfl3	Clcn5		Rcc2	Fermt2	Fzd7	Eef1e1	Hdgfl3	Cavin2	Crip2		Nectin2	Hnrnpr	1700001C02Rik	Calr	Slc25a5
Msh2	Apoc3		Gas1	Rarg	Usp29	Slc16a3	Dctpp1	Pitx2	S100a11		Ssr2	Foxp4	Sem1	Faf2	Gpx4
Cadm1	Slc3a2		Cenpw	Plac8	Smc2	Alas2	Hoxb7	Asb4	Pls3		Trp53	Stra6	Stk36	Nectin2	Lrrc34
Sap30	Phgdh		Cdc20	Luzp1	Mgarp	Picalm	Paics	Appbp2	Fhl1		Mapre2	Limd2	Atp1a2	Fzd5	Rpl34
Slc16a3	Slc39a8		Ptma	Mpp6	Ppp1r12a	Eif3g	Znrd1	Septin7	Golm1		Enc1	Psip1	Sat1	Gnas	Cmtm6
Mphosph8	Klhl2		Arid3a	Hbegf	Tkt	Ftsj3	Hells	Ugdh	Ppp1r9a		Vasp	Snrnp70	Rbp1	Sash1	Cecr2
2900011O08Rik	Prss8		Add3	Maged1	Dcakd	Nop14	Dlg1	Slc38a4	Kcnk1		Yes1		Gas8	Decr1	Rpl35a
Ank2	Hexa		R3hcc1	Ywhab	Maged1	Ncl	Chd3	Wdr1	Epb41l2		Map7d1		Lrrc46	Noto	Mrpl24
Bicd1	Hnf4a		Prdx4	Unc5b	Bex3	Frrs1	Celf4	Msx2	Foxa3		Zeb2		Akap9	Capn6	2410015M20Rik
Hs6st1	Atp6v0d1		Frzb	Septin9	2900097C17Rik	Pim1	Smarcc1	Parva	Dag1		Hmgcr		Ccnd1	Acot1	Mbp
Gbx2	Cldn2		Gng2	Efnb3	Pcbp4	Slc29a1	Tcea3	Tceal8	Golgb1		Hsd11b2		Efhc1	Fam174b	Ndufb11
Phip	Sypl		Gjc1	Scaf11	Ddx39b	Mbnl1	Sema3e	Lamc1	Tox3		Cd59a		Car3	Gm16702	Fau
Arl4c	Galk1			Slf2	Ubb	Ddx27	Pclaf	Wisp1	Flna		Ebf1		Ccdc191	Map1lc3a	Rpl32
Gja1	Eps8			Col1a2	Amph	Timm17a	Snrpn	Nenf	H2afv		Mcl1		Josd2	Zcchc11	Rps20
Dst	Selenos			Parp1		Eif2b3	Pnp	Capzb	Myl9		Sh3bgrl3		Ccdc30	Myl12b	Arrdc4
Strbp	Tmem97			Impdh1		Ruvbl1	Msh2	Tpm2	Bicc1		Ptpre		Slc12a2	Calm1	Cd24a
Taldo1	Soat2			Lama4		MarchF5	Ubr7	Lamb1	Tjp2		Cgnl1		Lrrc18	Ubl5	Aldh7a1
Hmgb2	Soat1			Pja1		Ola1	Spred1	Gucy1b1	Tpm3		Nrp1		Tle4	Mt1	Cox4i1
Ppia	Glmp			Phldb2		Mybbp1a	Gjc1	Svep1	Emp2		Prkar1a		Mt1	Dap	H2-K1
Atf7ip	Akr7a5			Srm		Dynll2	Prom1	Epb41l5	Arl6ip1		Vav3		Ccdc34	Chd2	Rps15
Pbx1	Apln			Egln1		Naa10	Bex1	D10Wsu102e	Rpn1		Eml4		Tctex1d2	Bnip3l	Rnf149
Spc24	Slc25a4			Mtx2		Hba-a2	Anp32a	Spats2l	Mpzl1		Ier2		Sulf1	Pdia3	Ephb3
Akap12	Sord			Wdr26		Eif5a	Rai14	Podxl	Vps36		Plk2		Zcchc18	Mcrip1	Slc40a1
	Sparc			Rp9		Irs2	Slc38a1	Ptms	Slc39a10		Tspan18		Ift43	Tubb4a	Rpl23a
	Rbm47			Rps6ka1		Ndufb10	Fbxl14	Rbms2	Akr1c19		Capns1		Tcea3	Dynlt1f	Fzd10
	Tomm20			Rbfox2		Psmd4		Runx1t1	Calm1		Pitpna		Calca	Selenom	Rpl36a
	Hmg20b			Ktn1		Eif1ad		Igfbp4	Mfge8		Ctla2a		Scara3	Calu	Pygl
	Commd4			Itgb5		Llph		Plekhg2	Hacd4		Arpc3		Cfap65	Sipa1l1	Rpl27a
	Psat1			Nudt19		Impdh2		Col1a1	Laptm4a		Septin7		Trim37	Ntng1	Hmcn1
	Epb41l3			Ubap2l		Tpst2		Trabd2b	Amotl2		Exoc3l		Mapk15	Pifo	Gadd45a
	L1td1			Mtss1		Carnmt1		Tubb6	Commd3		Baz2b		Acbd7	Lysmd2	Eif3k
	Id2			Fam104a		Trim10		Rala	Utrn		Tmed5		Iqub	Nedd9	Slc25a1
	mt-Nd1			Ptpn13		Mrpl36		Reep5	Stard10		Creb3l2		Ift46	Atp5e	Rad50
	mt-Nd4l			Lamc1		Btg2		Tsc22d1	Cdh6		Fbn2		Halr1	Actn4	Nop53
	Bex1			Tead1		Aatf		Pja1	Glud1		Fam43a		Emb	Vgll4	Trim12c
	mt-Co1			Vdac1		Polr1d		Aard	Ckap4		Tmsb10		Tmod2	Slc2a1	Capg
	Tmprss2			Mnat1		Rsl24d1		Nhsl2	Rcan1		Afdn		Fbxo36	Fam89a	Rpl39
	Spp2			Frmd6		Snrpa1		Aplnr	Bcap31		Ubash3b		Ccdc65	Tmed9	Rpl37a
	Sec14l2			Magi3		Gfer		Htra2	Sccpdh		Gab1		Lztfl1	Ndufb7	Stard3nl
	mt-Nd4			P4hb		Myb		Adgrl2	Fermt1		Cd47		Wdr66	Efna4	Abl2
	Rnf181			Asb4		Slc30a10		Pawr	Car2		Anxa5		1700007G11Rik	Tcf7l1	Chd6
	Vps26a			Tgfb1		Txn2		Lama4	Npc2		Rcor1		Lrig3	Gpx8	Sub1
	Elovl1			Mapkapk2		Tex30		Vcl	Hhex		Ubald2		Snhg11	Phldb1	Slc1a3
	Phyh			Arhgdia		Mrps24		Popdc2	Selenop		Purb		Pacrg	Slc39a8	Mov10
	Tnfrsf12a			1700017B05Rik		Usp14		Ptpn13	Tyro3		Sgk1		6430531B16Rik	Hnrnpa3	Tsen34
	Pigyl			Sdc1		Wdr46		Colec11	Myo1b		Txnip		Ext1	Tle4	Hint2
	Sptssa			Kmt5a		Mrps18b		Evl	Tpd52		Atp1b3		Cep290	Fermt1	Rps27a
	Npc2			Rgs5		Ndufaf4		Adgra2	mt-Co1		Ccnd3		Cspp1	Taldo1	Pla2g10
	Agpat3			Klf6		Gspt1		Snrpn	B4galt6		Arap3		Fabp7	H2afy2	Amph
	Sfmbt2			Ube2h		Epb41		P4hb	Lrpap1		Traf4		Piezo2	Susd4	Usp28
	Atox1			Slc6a6		Rrp8		Hoxb2	Fth1		Bud31		Nrep	Cox7a2l	Rps19
	Lpar1			Ywhah		Ppan		Capn6	Hook1		Kctd12		Cobl	Kif26b	Cox14
	Rasgrp2			Bend4		Slc43a3		Plxna2	1810037I17Rik		Hoxb2		Foxp1	Ttc3	Rrp1b
	Me2			P4ha2		Gpatch4		Lypd6	Chst15		Tacc1		Gsta4	Bbx	Rps28
	Rab5c			Ubc		Ddx39		Pkdcc	Nrp1		Eif6		Kif1b	Ddx58	Atf7ip2
	Abcc2			Fkbp1a		Cdv3		Ctnna1	Atox1		Txndc5		Cdh2	Mgst1	Rps4x
	Vil1			Kdm6b		Tomm40		Palld	Plod2		Cdc42se1		Aldh2	Hcfc1r1	Ube2q1
	Hebp1			Mapk3		Cyc1		Wwc2	Tjp1		Rab21		Fgg	Dcaf8	Dtx3l
	Ninj1			Arpc1b		Scube2		Anxa5	Zfhx3		P4ha1		Hes7	Tmem14c	Rack1
	Bri3			Ckap4		Asns			Cdc42ep5		Tm6sf1		Fank1	Marcksl1	Rpl29
	Atp1a1			Triobp		Eprs			Golga4		Col4a1		6820408C15Rik	Arf5	Rplp2
	Qdpr			Hoxb8		Sptb			Sesn3		Ctnna1		Cmss1	Cntnap2	Nanog
	Dgat2			Cd44		Srrt			Plp2		Rnd2		Lrrc56	H3f3a	Rpl6
	Trf			Zfp36l1		Prkab1			Vamp8		Marcks		Fam76a	Tgif1	Ap1m2
	Cox5a			Samd1		Mrpl35			Epb41l5		Prc1		Nphp3	Ptpn14	Rps3
	Hsd17b11			Map4k4		Prdx6			mt-Nd4		Plekho1		Itm2b	Wbp1	Trim12a
	Lypla1			Lrrc59		Utp14a			Tram1		Gemin7		Hoxb1	Zfp385b	Mkrn1
	Mfsd12			Lpp		Pnpo			Nfkb1		Pak2		Arl3	Ptprf	Tmem176b
	Atp2b1			Gspt1		Bop1			Rabgap1l		Wsb1		Gm5617	Cst3	Rpl13
	Plin3			Pkp2		Kmt5a			Fxyd3		Sox17		Dnajc15	Akr1a1	Pml
	Vps29			Cdh2		Polr2e			Trim71		F11r		Cyb561	Tead2	Eif3f
	Rnase4			Rsl1d1		Wapl			Afdn		Ywhab		Akap14	Mmp15	Anxa11
	mt-Nd3			Pcdh7		Eef1d			N4bp2		Bnip2		Med31	Ncor2	Pik3ip1
	Itm2b			Pin1		Phb2			Atp1a1		Mrpl17		Epb41l3	Phf20	Kcnmb4
	Mien1			Cnn3		Vdac2			Cd2ap		Rybp		Dnah11	Pdcd4	Pla2g7
	Avpi1			Swap70		Timm13			Efna4		Ubc		Nphp1	Sema5a	Nmi
	mt-Cytb			Gnb4		Atp5d			Bambi		Akt1		Zfp703	Wipi1	Slc30a2
	Gpx4			Hoxb9		Eif4ebp1			Asah1		Rgs3		Ccdc113	Ndufa7	Ssr4
	Swt1			App		Eif4a1			Esrp1		Ywhaz		Cetn4	Atrx	Id4
	Fgb			Csnk2a2		Eif2b1			Aes		Rapgef5		Tusc3	Celsr1	Tecr
	Rnf128			Fscn1		Pfn1			Serpinh1		Actr2		Hydin	Ddb1	Smco4
	Dsg2			Amer1		Mrpl57			Pdia4		Anxa6		Cldn9	Prickle1	mt-Co3
	Ehd1			Rwdd1		1110008F13Rik			Hcfc1r1		Txndc12		Dnah12	Tpbg	Bid
	Marchf1			Ece1		Imp3			Wnk3		Rab11a		Tomm7	Ndufa11	Rpl15
	Aqp3			Ankrd11		Uba52			Hdac6		Lpar6		Ankrd66	Phldb2	Rpl8
	Dnajc3			Lef1		Slc1a3			Hsp90b1		Dgkz		Tex9	Perp	Rpsa
	1810058I24Rik			Psme2		Rmdn3			Maged1		Sec63		Jun	2900097C17Rik	Rps24
	Gm47283			Gars		Ddx18			Pdcd4		Utp14a		Klhl32	Tiparp	Rpl3
	Atp6v1d			Cdc37		Ccdc86			Kdelr1		Ppp1r14b		Fhad1	Hspa5	Sptbn2
	Hadh			Dcun1d5		Epb41l4aos			Myl3		Ccdc85b		Hsp90b1	Atp5j	Rps3a1
	Timm17a			Llph		Dnaja2			Tmed1		Magi3		Dusp18	Atp5g2	Rpl21
	Glrx5			Gata6		Gnl3			Cxadr		Tpx2		Rspo3	Pnisr	Rps7
	Atp6v0a1			Ydjc		Taok3			Lman1		Nid1		Wdr27	Gm1673	Gna14
	Arpc1b			Dgcr6		Smox			Mea1		Tubb6		Map1lc3b	Aff1	Grik3
	Cox14			Ubap2		Clint1			Tnks		Smap2		Ttc12	Cuedc1	Prdm14
	Aqp11			Hoxc6		Orc6			Gata3		Cdk1		Grcc10	Ing4	M1ap
	Tpp1			Ago2		Gucy1a1			Fam107b		Dnajb6		Cdkn1b	Lrig1	Rpl18
	Tpcn1			Mtpn		Rcc2			Cdkn2a		Xiap		Tff3	Hsbp1	Rpl22
	Cyb5a			Rhou		Mphosph10			Arf5		Cd2ap		Ttc5	Halr1	A230050P20Rik
	Erp29			Tle3		Farsa			Cadm1		Usp16		Dnah6	Krt7	Rpl7
	Scp2			Atad3a		Rplp0			Cstb		Sipa1		Wdr34	Sec61b	4930447C04Rik
	Surf4			Pcbp4		Lsm2			Upk3a		Shc1		Lrrc6	Pdgfc	Liph
	Calm3			Fam216a		Endog			Rhou		Sypl		Dad1	Actb	Plcg2
	Lamtor4			P4ha1		Mpp6			Frem2		Galnt1		Fst	Clstn1	Eif3h
	Fem1b			Scn1b		Pbk			Ssr2		Mmp14		1700003E16Rik	Pgrmc1	Bsg
	Iqgap2			Palld		Prps1			Daam1		Map3k11		Arl6	Frem1	Rps26
	Bst2			Ndn		Hsph1			Arid5b		Baz1a		Phlda1	Lmx1a	Fgd6
	Renbp			Crb2		Nifk			Tpbg		Smarca2		Lrrc10b	Tpd52l1	Slpi
	Tuba4a			Nkd1		Cct3			Slc31a1		Top1		Ntng1	Lpar6	Uap1l1
	Twf1			Appbp2		H2afz			Ctnna1		Ptpn12		Wdr35	Sema3e	Rps11
	Tfpi			Hs6st2		Cdc34			Stard4		Actr3		Iqca	Gli1	Mapk13
	Slc23a1			Zfp639		Cenpb			Tmed10		Utp3		Dnaic2	Twsg1	Mark1
	Acsl3			Hoxa11		Utp4			Dram2		Slk		Rfx3	Arfgap3	Notum
	Fkbp11			St3gal5		Ppif			Myo10		Cyp51		Dnaaf3	Btbd17	Mfsd13a
	Med12			Rac1		Pcmt1			Fhl2		Rab2a		Map1a	Htra1	Akap1
	Npc1			Srrm2		Aldoa			Sorl1		Acap2		Pkig	Serf2	Ccpg1os
	Edf1			Eif4h		Pum3			Trp53i11		Hopx		Gnas	Bcar3	Elmo1
	Klc4			Ppp3ca		Polr2f			Pid1		Akr1a1		Gzmm	Psip1	Ifngr2
	Washc2			Gjc1		Rpia			Lpar6		Arhgef2		Lrrc23	Sec61g	Cox7c
	Dmxl1			Bmp7		Cd3eap			Sptan1		Dcbld1		Cdx2	Pard3b	Rgs16
	Lpcat3			Arl2bp		Umps			Wnk1		Aph1a		Cntnap2	Nrxn3	Rps8
	Ly75			Aldoa		Cct8			Zfp703		Tsc22d4		Phtf1	Nkx2-2	Efna1
	mt-Atp6			Tbx2		Vat1			Plat		Maf		Tmem14c	mt-Cytb	Fgf17
	Sephs2			Nifk		Usp15			Calu		Trabd		Efcab2	Hdac11	Snrpd2
	Mydgf			Rcn3		Hipk2			Hacd2		Rgl1		Calm1	Vwa5a	Rpl12
	Usp1			Col9a1		Anp32b			Irx1		Sparc		Nek1	Ephb3	mt-Co2
	Tmem63b			Prr5		Ube2l6			Sema6a		Nucb1		Golgb1	Fgfbp1	Meis3
	Serp1			Rab12		Tma16			Spry1		Smagp		Rp1	Kctd12	Nanos3
	Dlk1			Adgra2		Dkc1			Amot		Plxnd1		Ino80b	Capsl	Isl2
	Dhx32			Ptpn9		Psmg3			Surf4		Mrps6		Fam13a	Ptov1	Timm8b
	Tmem120a			Daam1		Mrpl38			Cd151		Tpm3-rs7		Ogt	Cdon	Txnip
	Xbp1			Ddx21		Hspa9			Manf		She		Zic3	Gulp1	Isg15
	Gabarap			Grk6		Gart			Rell1		Pea15a		Snx10	Ggh	Rftn1
	Slc43a2			Tax1bp3		Idi1			P4hb		Tmsb4x		Chrd	Slc31a2	Rpl14
	Gnpda1			Mprip		Cct4			Col2a1		Rai14		AU019823	Ramp2	Bspry
	Spint2			Ptms		Jmjd6			Tpm3-rs7		Slc16a3		Necab2	Trib2	Parp10
	Sec11c			Arl4c		Dnttip2			Stk26		Arpc1b		Nnat	Rps27	Lrrc8d
	Cd59a			Septin7		Rexo2			Trim24		Slc38a1		Eri3	Krt15	Ceacam10
	Ndfip2					Tlcd1			Pxdn		Sptan1		Mnx1	Ubb	Evx1
	Aqp8					Rbfa			Cit		Clta		Nbeal1	Creb3l2	Zfp385b
	Sigirr					Gadd45g			Lamb1		Peli1		Armc4	Celf2	Tcf15
	Rbpms2					Spns2			Lmo7		Zfpm1		Akap13	9030622O22Rik	Fgf18
	Chmp2a					Orc2			Tes		Rbfox2		Cfap161	Angptl2	Rps23
	Uqcr11					Nars			Acer2		Mum1		Dnaic1	Gnai2	Rpl4
	Cystm1					Surf2			Palld		D1Ertd622e		Spag6l	Usp18	Rps13
	Minos1					Yrdc			Pea15a		S100a10		Ubl5	Spats2l	Socs5
	Slc38a6					Hspe1			Ephb2		Acvrl1		Smpdl3a	Rnf32	Rpl35
	Scarb1					Mrps34			Ddost		Afap1l1		Ccdc151	Rflna	Efcab10
	Bend7					Mrps5			Tax1bp3		Ogfrl1		Ccdc181	Slc8a3	Scg3
	Agfg1					Uchl5			Tusc3		Camk2d		Cldn6	Mdk	Tor3a
	Tmem160					Fam96a			Faf2		Calu		Itpr2	Itpr2	Serf2
	Inpp5f					Wdr75			Casp8		Sh3bp5		Dnah9		Hes5
	As3mt					Mrpl15			Smoc2		Mtpn		Saxo2		Atp5g2
	Tmco1					Eif3h			Porcn		Csnk1g2		Iqcd		AW551984
	Cmtm4					Ruvbl2			Tnks2		Srm		Etfa		Tdh
	Carhsp1					Ctps			Elf1		Septin11		2610301B20Rik		Rpl11
	Tbx3					Cdc42ep3			Stmn1		Arhgdia		Ormdl2		Rps6ka5
	Ndufb10					Mrps16			Espn		Srpr		Ccdc103		Dkkl1
	Fabp1					Uqcc2			Krcc1		Mast4		Ccdc40		Rpl5
	Stard4					Mki67			Pik3c2a		Dusp7		Tubb2b		Rpl19
	Pcgf5					Nt5dc2			Cthrc1		Gnb2		Smoc1
	Hist1h2bc					Txnl4a			Bcl2l1		Cdc42ep1		Rflnb
	Golga4					Med13l			Ap1m2		Pomp		Crip2
	Manf					Ajap1			Tspan31		Ripor1		Gstm6
	Atp6v1c1					Pus7			Stard3nl		Ptgis		Rnf32
	Mcrip2					Gtpbp4			Cldn4		Timm10b		Lpar3
	Asl					Fam104a			Itgb1		Mpzl1		Spata18
	0610005C13Rik					Nop10			Nudt14		Ptpn9		Elmo1
	Calr					Rheb			Ctxn1		Ppib		Gabarapl1
	Atp6v1b2					Fam210b			Spcs2		Rasa1		Ift20
	Bend5					Faap24			Ttc3		Cdc42ep5		Saraf
	Ssr4					Noc4l			Mcc		Dusp4		Tspan3
	Trappc2l					Adgrg1			Fnbp1l		Atp13a2		Smim22
	Col4a2					Eif2s2			Itgb5		Clec1b		Mxi1
	Uap1l1					Exosc1			Calr		Nfatc1		Sugt1
	Ctsd					Nme1			Rif1		Slc1a5		Mak
	Prr5					Ptdss2			Cers4		Cggbp1		Cd109
	Zdhhc12					Nop2			Rnf128		Dnaja2		Ift122
	Ssr2					Mrpl19			Akap9		Rps6ka1		Cntrl
	Vkorc1					Mphosph6			Mycbp2		Mex3b		Kif27
	Slc35f6					Zpr1			Cd55		Gabarapl1		Ndufaf3
	Gnb4					Mtfp1			Rassf7		Litaf		Cdh1
	Atp6ap2					Nol11			Gprc5a		Col13a1		1700029J07Rik
	Lima1					Wdr3			Lasp1		Marcksl1		Rpgrip1l
	Selenot					Fech			Cep70		Ptbp3		Kifap3
	Haus7					Cct2			Rhox5		Hbegf		Notch1
	Pth1r					Bysl			Cotl1		Git1		Cald1
	S100a16					Zcchc10			Tmem165		Ap2s1		Ppp1cb
	Lman2					Bola2			Hmbox1		Etv6		Efnb2
	Cox8a					Tk1			Tcf4		Zfp593		Psmb6
	Arcn1					Tcp1			Pdia3		Gas6		Cep83
	Trip12					Eif3i			Ihh		Tmed2		Dynll1
	Lrp10					Pfkfb4			Has2		Rhoc		Ttc21a
	Lamp2					Aprt			Cnksr2		Ssbp4		Ypel3
	Clta					Nol7			Nkx2-3		Stx12		Bola1
	Glrx					Rcn1			Pdzk1ip1		Rac1		Eif2b2
	Mid1					Ndufa8			Mogat2		Mob4		Zcchc12
	Sri					Cct7			Cpd		Klf3		Map4k4
	Mia2					Timm9			Meg3		Gpsm3		Man2a1
	Dap					Zfp593			Lpp		Icam2		Mmp15
	Chmp2b					Mrpl22			Tmed2		Top2b		Catip
	Dnajb11					Urod			Tmem9		4932438A13Rik		Foxb1
	Timm13					Tomm22			Tmed3		Rasal2		9230110C19Rik
	Mrps18a					Rab11a			Fblim1		Ktn1		Fbxw9
	Scly					Mrpl20			Dnajc10		Tm9sf3		Nrarp
	Slc7a9					1500011K16Rik			Sipa1l1		Srgap2		Armc3
	Bex2					Phb			Npepps		Hspg2		Anxa5
	Usp9x					Noa1			Nav2		Armcx4		Lrrc34
	Tnks2					Srp19			Ormdl2		Arhgef12		Oxct1
	Hnf1b					Mrpl51			Pik3cb		Msmo1		Gm16702
	Ubald2					Shmt2			Jkamp		Lpp		Avpr1b
	Srp9					Dtymk			Etv5		Gm266		Dixdc1
	Rhoc					Wdr18			Cnpy2		Polr1d		Eml2
	2200002D01Rik					Smn1			Ank3		Amotl1		Pde4d
	Aass					Adsl			Cyr61		Shank3		Smkr-ps
	Rab1a					Ccdc124			Pgrmc1		Fstl1		Nudc
	Nid2					Prkca			Csrp2		Rrp1		Bsg
	P4hb					Samm50			Clic6		Gnai2		Agpat4
	Tfcp2l1					Lars			Rffl		Hsp90b1		Ahi1
	Grtp1					Hist1h2ap			Actb		Pimreg		H2afv
	Cnih4					Eif2a			Tex15		Rab14		Hcfc1r1
	Acadm					Atad3a			Rnd3		Hectd1		Coq8b
	Lmna					Cmc2			Nedd9		Sh2b3		Kcnq1ot1
	Clcn3					Dgkz			Ascc3		Rbm18		Drc7
	Ap1b1					Tipin			Kcnq1ot1		Dcun1d5		Fam81a
	Bag2					Txnl1			Stag2		Dnajc5		Alcam
	Ost4					Cinp			Mtch1		Adgra2		Fam227a
	Efnb1					Brix1			Capn10		Stx6		Cdkl2
	Etfb					Ino80e			Nfe2l1		Rab12		Cfap20
	Tex264					Cct5			Cystm1		Surf4		Cd82
	Qprt					Eif2s1			Ifitm3		Smarca5		Ttc28
	Arhgap18					Bola3			Enah		Igf2bp1		Dmgdh
	Myo18a					Sde2			Selenos		Junb		Tnrc6b
	Uqcr10					Wdr43			Rab3ip		Cdc42		Spag8
	mt-Nd5					Zfp706			2810474O19Rik		Dysf		Ropn1l
	Pgm3					Ddx56			Epha4		Myo18a		Cox7a2l
	Gigyf2					Las1l			Rab4a		Bcl10		Ccdc153
	Pepd					Atp5a1			Cer1		Ece1		Spag1
	Pop5					Mrps23			Abhd2		Sacs		Ap1m1
	Ostc					Lias			Apbb2		Col4a2		Pygl
	Atpif1					Tpi1			Erg28		Azin1		Nin
	Derl2					Dusp2			Rassf3		Utp11		Urod
	Pmm2					Mat2a			Tmem63b		Csnk1e		Ina
	Gramd1b					Papola			Npc1		Kpna4		Lrrc51
	Arl8b					Hbb-bt			Ebp		Amot		Higd2a
	Slc31a1					Xrcc6			Lin28a		Bola2		Pdcd4
	Slc25a10					Rabggtb			Spcs1		Emc8		Tcp11
	Emc7					Ak2			Itga6		Srgap1		Sirt3
	Mogat2					Ndufs7			Sec61b		Xpnpep1		Smim14
	Ang					Hnrnpf			Serf1		Arid3a		Rgs2
	Terf1					Fau			Aig1		Itpr1		Zcchc11
	Nfe2l2					Uqcr11			Parm1		Smc4		Dnal4
	Hpn					Naa25			mt-Nd2		Reep1		Dnali1
	Slc26a2					Zcrb1			Lhfpl2		Dnajc3		Rtl8b
	Pxdc1					Trmt6			Akap5		Ppid		Clu
	1700019D03Rik					Egfl7			Sh3bgrl2		Rreb1		Kif9
	Atp6v1f					Ak6			Glg1		Tmem158		Foxd4
	Rnpep					Abcf2			Pawr		Ckap4		Dnaaf1
	Tmem144					Ndrg3			Ergic3		Prpf38b		1110051M20Rik
	Abcd4					Nrtn			Arhgap29		Cdc37		Gas2l1
	Nipsnap1					Hprt			Papss1		Egln1		Cep126
	Gmfb					Mrpl47			Ssbp3		Cenpe		Enah
	Tm9sf2					Nob1			Ppib		Cmtm8		Ubl3
	Rab7					Eif3e			Txndc5		Srp9		Lhx1os
	Pacsin2					Zmynd19			Zfp503		Nrbp1		Ubxn11
	Cd164					5033406O09Rik			Erbb3		Itpkb		Tmem237
	Crb3					Ppp1r14b			St14		Lama4		Cep162
	Acox1					Ltv1			Mmp14		Kif5b		Dtx3
	Slc16a13					Ldha			Lypd2		Mgat2		Pbxip1
	Vmp1					Nmd3			Asns		Gnb1		Hsbp1
	Snx6					Eif1			Acot1		Trim24		Cacng4
	Depdc7					Desi1			Kif21a		Gnas		Eno4
	Synj1					Tnni3			Tmbim6		Zfp36l1		Fsip1
	Ap1ar					Npm3			Pard3b		Hnrnpu		Gprc5c
	Arpc5					Ntpcr			Elmo1		Cnn2		Rabgap1l
	Pttg1ip					Mrps11			Marcksl1		Capza2		Sorbs2
	Slc38a9					Rnaseh2a			Zdhhc15		Wdr45b		Psmc3ip
	Glud1					Pam16			Apoe		Tspan31		Spcs1
	Cul7					Atf4			mt-Co2		Jmjd6		Daw1
	Dnajc13					Rpf2			Man2a1		Cnbp		Perp
	Cox4i1					Etf1			Grhl2		Cdk17		Vangl1
	Sfxn1					Hmmr			Klk8		H2afy		Lrrc45
	Tlcd1					Ipo7			Usp46		Top2a		Paip2
	Tmem256					Dnajc21			Pak4		Cdc25a		Acvr2b
	Snx9					Taf10			Amer1		Eif5a		Mga
	Cox6a1					Polr3h			Cdk5rap2		Eif1a		Ulk4
	Ufm1					Mrpl9			Arfgef1		Dad1		Strbp
	Polg					Rpl14			Mex3a		Arhgdib		Gm29776
	Retreg1					Tfrc			Gm47283		Ranbp2		Chd3os
	Atp6ap1					Atp5b			Lgr5		Gorasp2		BC022687
	Gata4					Wdr77			Map4k4		M6pr		Spice1
	Tm4sf5					Mrpl32			Ebpl		Rbms2		Ttc30b
	Slc35g1					Uck2			Tmed4		Tgfbr3		Sema5a
	Lactb					Scoc			Atp9a		Zfp330		Fxyd6
	Cmpk1					Rab3il1					Mapk3		Cpn1
	Gtf2h1					Gtf2h1					Mprip		Dhx40
	Lcp1					Nle1					Eif2s1		Hsf2
	Tfeb					Fbl					Wtip		Mea1
	Card19					Zc3h8					Dapk3		Slf1
	Sh3d19					Gtf2f1					Arpc4		Spata24
	Cpox					Psmd3					Foxo1		1700030J22Rik
	Aldh9a1					Ddx55					Fscn1		Bhmt2
	Ddc					Samd14					Zfp57		Ddo
	Mettl26					Ndufa5					Mbnl2		Ankrd42
	Dcbld1					Trmt1					Kdm3a		Atp9a
	Lpgat1					Kcnn4					Ppfibp1		Lrwd1
	Mlec					Smarca5					Macf1		Zdhhc1
	Hsbp1					Utp11					Adam19		Cluap1
	Srm					Gpi1					Mpp6		Olfml2a
	Grhpr					Minos1					Rcn1		Dyrk3
	Ndufb6					Cox4i1					Plk1		Spsb4
	Lap3					Hars					Hsd17b12		Ralgds
	Rab3ip					Cdc6					Zfp608		Maats1
	Ostf1					1700037H04Rik					Alg13		Fam32a
	Lasp1					Adrm1					Rasa3		Zfp322a
	Sec61a1					Ugcg					Vars		Kif26b
	P4ha1					Them6					Col18a1		Anapc13
	Rabep1					Ecsit							Map1lc3a
	Fgg					Prodh							Ruvbl1
	Abca3					Mrps17							Gabarapl2
	Mrpl14					Hsp90aa1							Ddr1
	Cgref1					Rae1							Atxn7l3b
	Rragc					Rcor1							Plch1
	Ndufb11					Mrpl49							Susd4
	Cuta					Fbxo6							Zeb2
	Mylip					Polr2c							Epb41l4a
	Rpe					Pdcd11							Chmp5
	Stt3a					Uros							Ppp1r11
	Ap3s1					Utp18							Ubb
	Slc16a9					Fam58b							Unc119b
	Uso1					Hspa8							Rassf9
	Ndufs7					Slc32a1							Isg20
	Rab20					Vdac1							Stx2
	Got1					Ahsa1							Hipk1
	Agrn					Acaa2							Cep164
	Hras					Abcg1							Hsdl1
	Zdhhc9					Prkrip1							Mgst1
	Lamtor1					Taf1d							Sdcbp
	Nomo1					Gnl2							Maged1
	Atraid					Mrps22							Pomc
	Tagln2					Ankrd27							Ccno
	Cpn1					Syngr2							Rgma
	Galm					Tomm70a							Tnfrsf19
	Sod1					Sla2							4833427G06Rik
	Snx4					Mettl16							H1fx
	Tmem9b					Pno1							Tmem2
	Yif1a					Gar1							Ppfibp1
	Tmem30a					Mrps30							Spata7
	Snx27					Eif3m							Stox1
	Arhgef5					Tmod1							Spata6
	AI413582					Tfdp1							Tspo
	Rida					Cdc25a							1700037C18Rik
	Plpp2					Ehd1							Dab1
	Rer1					Dhodh							Fam216a
	Nudt10					Txn1							Zfp36l1
	Uqcrh					Rpp14							Pttg1
	P2rx4					A430005L14Rik							Traf3ip1
	Acaa2					Ndufa12							Psmb5
	Arid5b					Junb							Efhb
	Igf2r					Pole3							Gnai1
	Smdt1					Trnt1							Lhb
	Pcdh1					Twistnb							Tead2
	Fkbp2					Rrs1							Khdrbs3
	Lpin2					Lamtor3							D17Wsu92e
	Mtus1					Nop53							Supt4a
	Furin					Eif6							Hmgn3
	Rab14					Nop9							Fam60a
	Pla2g12a					Gata2							Ccp110
	2410015M20Rik					Dctpp1							Ndufb5
	Clic5					Rcc1							6430573F11Rik
	S100a13					Diaph1							Dtna
	Cryz					Uqcrc1							Rtl8a
	Ppt2					Rps19bp1							Mast4
	Abcd3					Nfe2							Agtrap
	Id1					Uba2							Hint2
	Gnptab					Acbd6							Gnpda2
	Pdlim1					Slc43a1							Syt5
	Slc9a6					Prelid3b							Zfp474
	H2afj					Rplp1							Zc2hc1c
	Dnajc22					Arf5							Ift52
	Pgap1					Slain2							Stxbp4
	Ak3					Nubp2							Mxra8
	Sdhd					Pus1							Cep19
	Aftph					Dnajc2							Cxadr
	Etv5					Rps11							Atp6v1d
	Wbp2					Gyg							Metrn
	Dad1					Pop5							Rab36
	Timm8b					Pin1							Lman2l
	Gab1					Eif3k							Add3
	Smap1					Wdr73							Lrrc49
	Abcc5					Tmem70							Ralgps2
	Tmx2					Sephs2							Hspa4l
	Commd9					Serbp1							Churc1
	Sec31a					Slc19a1							Enc1
	Preb					Eif3b							Arfgef1
	Rab21					Nfkbib							Dydc2
	Atp5d					Pfdn6							Ppp1r32
	Ndel1					Ube2v2							Tet3
	Mirg					Fxn							Tax1bp1
	Mrps14					Wdr36							Ribc2
	Glrx2					Emc6							Ccdc13
	Sec61b					Rps27l							S100a11
	Klf9					Dcun1d5							Iqce
	Actn4					Arfrp1							Efhc2
	Dpp7					Hist1h1a							Dnajc10
	Cdkn2a					Bcor							Sclt1
	Suz12					Pdha1							Midn
	Plekhf2					Isy1							Adgb
	Tmem33					Mrpl1							Ier2
	Rabac1					Ifitm3							Ttll9
	Tmbim4					Trmt61a							Vwa5b1
	Sec24a					Rpl4							Fam81b
	Ankrd12					Ssna1							Spop
	Tmem208					Trnau1ap							Cfap43
	Nhp2					Spef1							Pcdh7
	Akt1s1					Pwp1							Tia1
	Tmem41b					Polr3g							mt-Co1
	Atp5g3					Ccne1							Pdlim4
	Creld2					Shmt1							Nek5
	Atp13a3					Zfp385a							Wnt5b
	Map1lc3b					Plin2							Selenok
	Serpinf2					Mri1							Pibf1
	Amdhd2					Chchd10							Igfbp3
	Arpc2					Pes1							Stk33
	Pon2					Ccdc137							Nmb
	Ap2a2					Zfp800							Tfdp2
	Acot13					Snhg12							Ywhae
	Tmem55b					Mrpl42							Mtss1l
	Rcan1					Cit							B9d2
	Slc39a4					Csnk2a2							Dag1
	Otulin					Tsfm							Sdccag8
	Rnf130					Mthfd2							Pfdn5
	Runx1					Mrps7							Tcf4
	B4galt5					Rbm8a							Fth1
	Kif21a					Rpl7l1							Ubxn10
	Tango2					Larp4							Heg1
	Irf6					Ddx24							Tsc22d3
	Desi2					Siva1							Sema3e
	Ppp1r21					Slc25a4							Morn3
	Tmem125					Bcap29							Bnip3l
	Mpp1					Csf2rb							4930453N24Rik
	Tulp4					Psmd12							Ruvbl2
	Mrpl20					Prmt7							Ndufa6
	C2cd2l					Imp4							Map9
	Cers2					Upf3b							Uchl1
	Igfbp5					Eci1							Mt3
	Acaa1a					Heatr3							Sfr1
	Mapk14					Snrpd3							Ak8
	Tmed10					Rwdd4a							Cfap70
	Xpr1					Xpot							Dnah1
	Sgms1					Psat1							Armc9
	Marchf2					Polr2g							Slc39a10
	Nostrin					Naa50							Six3
	Lamtor3					Jtb							Maged2
	Tm2d1					Med30							Mdh1b
	Fech					Mars							Arid3b
	Trim6					Rbm28							Cyb5r3
	Amt					Ubxn1							Ddx6
	AC149090.1					Slc16a6							Rassf10
	Cox7a2					Mindy3							Thpo
	Xlr4b					Ikzf2							Sys1
	BC031181					Pdcd2							Mvb12b
	Rab9					Mad2l2							Hotairm1
	Mrpl57					Abce1							Naa35
	Acat1					Pop7							Armc2
	Dhrs7b					Ube2e1							Ddit4l
	Utp14b					Malat1							Rgs17
	Ogdh					Coq5							Filip1
	Tram1					Ccdc12							Nek11
	Fuca2					Ftl1							Amotl2
	Ndufa6					Elac2							Gfod2
	Plxnb2					Psme3							Gdpd1
	Prss12					Tsr1							Plpp3
	Sqstm1					Thop1							Kdm7a
	Prodh2					Cebpz							D430042O09Rik
	2810459M11Rik					Gpn3							Cd24a
	0610012G03Rik					Agpat5							Nfkbia
	Ltbr					BC003965							Cfap74
	Hmox1					Eif2s3x							Bcl9
	Plscr1					Dph3							Zc2hc1a
	Spns1					Srsf11							Trappc6a
	Cdpf1					Ptcd2							Calcoco2
	Jade3					BC031181							Atp5e
	Cgn					Mcm2							Ttll6
	Pcyt2					Cmip							Ube2h
	Sgpl1					Naa16							Ppp1r9a
	Ubxn4					Ptpre							Kiz
	Gaa					Rps2							Gng4
	Lect2					Mrpl46							Wdr31
	Arhgap1					Rpl24							Lrguk
	Hdlbp					Cmpk1							Hsp90aa1
	Grb7					Ubtf							Tmem17
	Erp44					Srsf2							Atxn1
	Slco4c1					Atp5c1							Ndufab1
	Tmed7					Snrpg							Trim8
	Mfsd13a					Rp9							Ccdc180
	Sft2d2					Mpc1							Odf2l
	Acsl1					Mrpl17							Upf3b
	Camsap3					Camta1							Pcm1
	Sec62					Glipr2							Syne2
	Krtcap2					Mrps10							Ndufa7
	Lrrc19					Cenpv							Maml3
	Rab2a					AU020206							Sms
	Agpat4												Abhd14a
	Saraf												Gnb2
	Atp6v1h												Tmem59
	Nfx1												Pigp
	Derl1												Glt8d1
	Trappc10												Tchp
	Trim25												Plekha8
	Rps6ka1												Tmem67
	Gsto1												Rflna
	Snx30												Flywch2
	Ap1s1												Nudt9
	Mrps24												Slc35a2
	Ap1m2												Vwa3a
	Igsf23												Mtss1
	Slc25a15												Scnm1
	AY036118												1700013F07Rik
	Fhl1												Bbs5
	Mrpl15												Naxe
	Tuba1c												Cby1
	Vdac1												Prr7
	Nudt16l1												Tmprss2
	Stxbp2												Selenop
	Ihh												Ribc1
	Eif4ebp2												Ppp1r16a
	Mvb12a												Dctn3
	Naaa												Marcks
	Praf2												Pygo1
	Slc22a23												Ccdc157
	Dynlt3												Mxd4
	Rhox6												Dhrs3
	Acot1												Immp1l
	Dram1												Cep112
	Fabp2												Dynlt1f
	Flnb												Arhgap39
	Tmem82												Apool
	Rdh10												Wdr63
	Adi1												Wwox
	Atp5k												Rnf149
	0610040J01Rik												Nkd1
	Scd1												Ptpn14
	Cox17												Cfap46
	Asah1												Mipep
	Prelid1												Galk2
	Mrpl12												Fam92a
	Lman1												Ccnc
	Tspan4												Frem2
	Slc38a7												Nek4
	Mras												Igf1r
	Klhl22												Chchd7
	Sh3bgrl2												Oard1
	Tmed2												Hp
	Hook2												Dhx29
	Sox17												Mcrip1
	Lsr												Myo10
	Hsp90b1												Nedd4
	Cbx7												Notch2
	Mrpl54												Tmx4
	Myo7a												B230354K17Rik
	Ermp1												Psmd9
	Tmem258												Laptm4a
	Spcs1												Arfgap3
	Pip5k1c												Nsmce1
	Zfyve21												Lypd6b
	Snx8												Uqcrb
	Ppib												Tmbim6
	Cideb												4933431E20Rik
	Dhrs11												Wnk1
	Cdh1												Mterf4
	Igfbp4												Lysmd2
	Slc25a1												Klhdc9
	Chchd3												Ccdc138
	Rab24												Ezr
	Clint1												Efcab12
	Nudt11												Cyr61
	Rras2												Lrig1
	Arfgef1												Pld3
	Rhpn2												Dzip1l
	Klf6												Stk19
	Hexb												Mok
	Mrps7												Chchd10
	Fam46a												Abhd17b
	Ank												Axin2
	Spats2												Furin
	Alg13												Sh3bgrl
	Atp5g1												Gabarap
	F10												Wdpcp
	Slc40a1												Aig1
	Got2												Nid2
	Fam69a												Tmsb4x
	Myo5b												Wbp11
	Slc35b4												Rgs12
	Glg1												Hacd1
	Prr13												Gnb4
	Ndufb9												Pus7l
	Clptm1												Penk
	Abcc4												Rilpl2
	Aamp												Tsnaxip1
	Washc5												Cyth2
	Aldh18a1												Dsel
	Lactb2												Eef1a1
	Acp5												Gpx8
	Ccdc47												Rsrp1
	Sh3tc1												Ablim1
	Pfdn1												Gm7173
	Ndufa4												B3gnt7
	Pdcd6ip												Csnk1e
	Mrps26												Serinc3
	Timm8a1												Cryzl1
	Abhd17c												Cmtm8
	Lars2												Stx16
	N4bp2l2												Dnah7b
	Commd3												Tmem50a
	Rell1												Smim8
	Mrps34												Creg2
	Net1												Tmem29
	Cep170b												Sri
	Arpc3												Meaf6
	Epb41l4b												Fsd1l
	Jpt1												Ndufa4
	Alg5												Sulf2
	Ap3d1												Tspan33
	Mageb16												Vbp1
	Eef1e1												Sh3rf1
	Tmem192												Mrps33
	Creb3												Pla2g6
	Smim1												Dcaf8
	1810037I17Rik												Cdkl1
	Ero1l												Ndufc1
	Cd9												Cib1
	Xlr3a												Acer2
	Ralgapa2												Nme7
	Obsl1												Syce2
	Cmas												Trp53bp2
	Reep4												Hirip3
	Gpr89												Babam2
	Mycbp2												Cuedc1
	Tmem259												Sf3b2
	Tbc1d10a												Peli1
	Larp4												Cep135
	Pdia5												Arhgef28
	Cyb561d2												Prox1
	Lrpprc												1810043G02Rik
	Nr2f6												Creb3l2
	Hcfc1r1												Sec61b
	Ptbp3												Nr6a1
	1110008P14Rik												Abtb1
	Copa												Ak9
	Ndufa5												Naf1
	Dtnbp1												Ints6l
	Cmtm8												Hoxa1
	Atg3												Rsad2
	Serf2												Mrpl24
	Arf5												Fam174a
	Cox6b1												Fam92b
	Zfp706												Lekr1
	Dynll2												Dcn
	Tbc1d1												Arl2bp
	Mgat4b												Wwp2
	Ttc39a
	Ndufs6
	Usmg5
	Rap2c
	Tor1aip2
	Arf1
	Rnaseh2c
	Ibtk
	Ndufb5
	Bnip3
	F11r
	AI464131
	Dohh
	Atp7b
	Jup
	Fbxo22
	Sar1b
	Arhgef16
	Larp1b
	Scand1
	Mbl2
	Surf1
	Cox7c
	Cobll1
	Aup1
	Stat3
	Mgrn1
	Rbm34
	Cdhr2
	Cbr1
	Ssr1
	Rufy3
	Pgrmc2
	Ankrd54
	Mcee
	Pcyox1
	Wwc2
	Loxl2
	Timm9
	Mfsd11
	Cox5b
	Pafah2
	Pwwp2b
	Timd2
	Slk
	Mrpl41
	Coa4
	Hspa5
	Sh3glb1
	Sucla2
	Lrrc59
	Cox7b
	Rhebl1
	Atad3a
	Naa38
	Bhmt2
	Foxa2
	Dhrs1
	Srprb
	Pofut2
	Coprs
	2210016L21Rik
	Ippk
	Mospd1
	Stt3b
	Washc4
	Sptlc2
	Dpm3
	Nudt2
	Slc16a10
	Ddrgk1
	Tmem214
	Mrps12
	Cycs
	Grn
	Sowahb
	mt-Nd6
	Sec24c
	Ucp2
	Nagpa
	Minpp1
	Rab17
	Ginm1
	Esrra
	Prlr
	Aak1
	Tceal9
	Lamtor2
	Jkamp
	Scamp3
	Pgrmc1
	Selenof
	Fam84b
	Tgoln1
	Fermt1
	Herpud1
	Leprotl1
	Plekha7
	Tmem106b
	Gna13
	Stat6
	Plekhh1
	Taok3
	Slc20a1
	Sec23b
	Yipf4
	Tor2a
	Plekha2
	Riok3
	Aph1a
	Tnfsf12
	Tdrp
	Gsn
	Ndufs8
	Yipf5
	Grpel1
	Gclm
	Crtap
	Tmem147
	1190007I07Rik
	Acy1
	Gss
	Pdpn
	Ppfibp2
	Tmem245
	Fga
	Cdo1
	Slc34a2
	Gorasp2
	Cyp26a1
	Arl6ip1
	Pdcd6
	Slc16a6
	Galnt7
	Slc30a1
	Irf2bp2
	Shmt1
	Ccs
	2010107E04Rik
	Mboat7
	Prdm6
	Gde1
	Uchl5
	Hsd17b2
	Med28
	Prkcsh
	Impact
	Dctn3
	Sec24d
	Spcs2
	Wsb2
	Ndufab1
	Plekha6
	Carmil1
	Birc5
	Synrg
	Pxn
	Actn1
	Tbc1d13
	Nckap1
	Tmem238
	Mtch2
	Isca2
	Srp19
	Snd1
	Tubb4b
	Ggnbp2
	Card14
	Sacm1l
	BC025446
	Sat1
	Coa3
	Fndc3a
	Hsd17b12
	Mark2
	Jagn1
	Mum1l1
	Lrrc41
	Steap2
	Klb
	Gatsl2
	Stard3nl
	Smad1
	Muc13
	Tmbim6
	Erich4
	Mrpl2
	Atp2a2
	B4galt3
	Eef2kmt
	Tulp2
	Emilin1
	Lncenc1
	AC158554.1
	Tfec
	Nptn
	Suclg1
	Llgl2
	Acads
	Acsl4
	Coro1c
	Igf2bp2
	Sirt2
	Pls1
	Foxa3
	Ccdc12
	Vti1b
	Igf2os
	Cdc73
	Sdf2
	Arhgap17
	Hykk
	Kdelr1
	Gsr
	Ap1g1
	Tnfaip8
	Aamdc
	Glo1
	Zc3hav1
	2310030G06Rik
	Ncoa4
	Gak
	Cuedc2
	Gpx1
	Acbd5
	Ndufa3
	Dda1
	Dnajc19
	Htatip2
	Pstk
	Pak2
	Tmem263
	Optn
	Tmem9
	Magt1
	Camk2d
	Ndufaf6
	Trak2
	Tigar
	Rbm38
	Bloc1s4
	Usp51
	Sulf2
	Gnpnat1
	Zfp655
	Itsn2
	Anxa4
	Nop10
	Sptlc1
	Rnh1
	Ssr3
	Macf1
	Polr3g
	Txndc5
	Tinagl1
	Pxk
	Crlf1
	Gpr155
	1600002K03Rik
	Sfi1
	Gmppb
	Tvp23b
	Canx
	Napa
	Rdh11
	Plp2
	Sh3bp5
	Ndufv3
	Trappc6b
	Coq9
	Exoc6
	Enpp2
	Ndufa2
	Sel1l
	Pnkd
	Jtb
	Slc4a2
	Hint3
	Cpeb4
	Susd6
	BC003965
	Tmem51
	Flcn
	Tgfbrap1
	Abracl
	Itpr3
	Abhd17a
	Pikfyve
	Thnsl2
	Abi2
	Mpv17
	Smpd2
	Bcap31
	Vat1
	Smap2
	Selenok
	Bicc1
	Sfmbt1
	Slc25a13
	Bspry
	Pip4k2c
	Tmem106a
	Trappc8
	Elf1
	Col4a3bp
	Gucd1
	Arl1
	Gas2l3
	Bbx
	Eps8l2
	Rex1bd
	Ttc7b
	C130074G19Rik
	Slc12a7
	Yars
	Cluh
	Fkbp6
	Dgkz
	Sec23a
	Ankrd13a
	Dnm2
	Cenpx
	Icam1
	Sptbn1
	Rab3il1
	Mtfp1
	Hsd17b7
	Gjb2
	Bckdk
	Pcyt1a
	Msx1
	Mrps36
	Szrd1
	Arfgef2
	Ttc19
	Usp50
	Tm9sf3
	Cs
	Ocln
	Rpn2
	Ccdc107
	Arhgap10
	Tom1
	Zfp948
	Aco2
	Dhcr24
	Rnf14
	Pitpna
	Manba
	Capn2
	Slc35b3
	Ifi27l2b
	Emc6

## Sheet: Sup Table 2
Supplementary Table 2: Known marker genes.
Cluster	Marker
General Endoderm marker	Spink1, Sox17, Foxa2
Extraembryonic Endoderm	Ttr, Apoa2, Apoa1, Apoe, Apoc1, Afp
Definitive Endoderm	Apela
Left Right Organizer	Noto, Foxj1, Shh, Nog, Dnajb13, Pifo, Dand5
General Ectoderm marker	Sox2, Dlx5
Neuroectoderm	Sox1, Pou3f1
Surface Ectoderm	Wnt6
NMP (Neuromesodermal Progenitors)	Cells have both mesoderm and ectoderm markers. Specifically both T and Sox2 (should also have Nkx1-2)
Anterior markers	Otx2, Six3, Hesx1
Caudal markers	Wnt3a
Cardiac mesoderm	Tnnt2, Myl4, Myl7
Cardiopharyngeal mesoderm	Tbx1 + either Isl1 or Nkx2-5
Presomitic Mesoderm	Tbx6, Dll1, Dll3, Msgn1, Hes5, Hes7, Rspo3, Lfng
Paraxial Mesoderm (specifically Somitic + Head Mesoderm)	Tbx1, Tcf15
Markers in both somitic and presomitic	Meox1, Aldh1a2, Foxc1
Mesenchyme	Bmp4, Ahnak
Allantois	Hoxa10, Hoxa11, Tbx4
Erythroid	Hbb-bh1, Cited4, Gypa
Endothelium	Kdr, Esam

## Sheet: Sup Table 3
Supplementary Table 3: Number of cells in each cluster.
Cluster	Identity	Number of cells
0	Neuroectoderm	2596
1	Extraembryonic Endoderm	2570
2	NMP/Anterior Epiblast	2453
3	Presomitic Mesoderm	2317
4	Allantois	1478
5	Cardiac and Pharyngeal Mesoderm	1379
6	Erythroid	1377
7	NMP/Caudal Epiblast	1308
8	Mesenchyme	1262
9	Definitive Endoderm	1260
10	Surface Ectoderm	1216
11	Endothelium	1020
12	Paraxial Mesoderm	913
13	Left Right Organizer	238
14	Axial Mesoderm	94
15	PGC	71

## Sheet: Sup Table 4
Supplementary Table 4: Left-right organizer (LRO) sub-cluster 2 marker genes. Marker genes calculated by the Seurat package ranked by average Log2 fold change (avg_log2FC). Pct.1 = percentage of cells in the LRO sub-cluster 2 that express the gene. Pct.2 = percentage of cells in the non-LRO sub-cluster 2 clusters that express the gene.
	p_val	avg_log2FC	pct.1	pct.2	p_val_adj		pct.1-pct.2
Fam183b	4.71e-22	1.90085	0.963	0.968	1.46e-17		-0.005
Cfap126	1.05e-29	1.88803	1	0.955	3.26e-25		0.045
Gstm5	2.03e-17	1.83128	1	0.994	6.29e-13		0.006
Dynlrb2	4.46e-16	1.81875	0.866	0.801	1.39e-11		0.065
Cfap45	2.46e-21	1.76166	0.927	0.795	7.65e-17		0.132
T	3.14e-34	1.73666	0.988	1	9.76e-30		-0.012
Malat1	5.9e-32	1.70588	1	1	1.83e-27		0
Tppp3	3.59e-14	1.68269	0.878	0.808	1.11e-09		0.07
Pifo	8.63e-27	1.66641	0.963	0.974	2.68e-22		-0.011
Bicc1	5.64e-28	1.63944	0.988	0.974	1.75e-23		0.014
Shh	1.69e-18	1.63942	0.878	0.712	5.24e-14		0.166
Arl4a	4.8e-30	1.6251	0.988	0.955	1.49e-25		0.033
Foxj1	2.71e-10	1.6249	0.78	0.788	8.42e-06		-0.008
Krt8	6.71e-17	1.61898	0.951	0.955	2.08e-12		-0.004
Igfbp5	1.49e-05	1.6106	0.671	0.667	0.461949		0.004
1700007K13Rik	2.77e-19	1.59574	0.878	0.814	8.59e-15		0.064
Nog	1.81e-15	1.56974	0.817	0.679	5.63e-11		0.138
Tekt1	2.76e-23	1.56702	0.927	0.891	8.57e-19		0.036
Efcab10	1.57e-21	1.53622	0.939	0.923	4.88e-17		0.016
Cthrc1	1.88e-23	1.53261	0.939	0.891	5.84e-19		0.048
1110017D15Rik	9.63e-23	1.51527	0.939	0.878	2.99e-18		0.061
Emb	9.63e-23	1.51239	1	1	2.99e-18		0
Noto	6.36e-16	1.50782	0.878	0.788	1.97e-11		0.09
D230030E09Rik	4.08e-10	1.49778	0.744	0.692	1.27e-05		0.052
Iqcg	2.37e-29	1.48892	0.988	0.75	7.35e-25		0.238
Ccdc39	2.01e-18	1.48503	0.866	0.731	6.24e-14		0.135
Dnajb13	1.01e-24	1.46947	0.939	0.897	3.15e-20		0.042
Ccdc189	1.47e-17	1.45314	0.89	0.744	4.56e-13		0.146
1700016K19Rik	4.14e-25	1.43908	0.963	0.865	1.29e-20		0.098
Mlf1	2.68e-23	1.43218	0.963	0.955	8.33e-19		0.008
Mt1	0.000704895	1.42763	0.744	0.808	1		-0.064
4933434E20Rik	4.68e-12	1.41729	0.866	0.949	1.45e-07		-0.083
Krt19	1.89e-07	1.4145	0.72	0.628	0.00585835		0.092
Erich2	1.75e-19	1.40683	0.915	0.891	5.44e-15		0.024
Ppp1r1a	3.96e-23	1.40415	0.976	0.962	1.23e-18		0.014
2410004P03Rik	6.74e-21	1.39895	0.939	0.878	2.09e-16		0.061
Sparcl1	1.19e-13	1.3959	0.841	0.737	3.71e-09		0.104
Capsl	7.86e-18	1.39436	0.878	0.827	2.44e-13		0.051
Odf3b	2.94e-11	1.39017	0.72	0.59	9.11e-07		0.13
B9d1	7.35e-27	1.37407	0.963	0.981	2.28e-22		-0.018
Dand5	0.101671	1.35751	0.512	0.558	1		-0.046
Spa17	1.41e-16	1.35611	0.866	0.84	4.38e-12		0.026
Gm17018	1.15e-22	1.35511	0.951	0.929	3.56e-18		0.022
Dnah5	6.33e-17	1.34987	0.829	0.699	1.97e-12		0.13
Nme5	6.28e-24	1.34054	0.939	0.878	1.95e-19		0.061
Enkur	6.12e-19	1.33763	0.878	0.808	1.9e-14		0.07
Ccpg1os	6.13e-18	1.3345	0.89	0.897	1.9e-13		-0.007
1700028P14Rik	6.55e-21	1.32261	0.902	0.769	2.03e-16		0.133
Plet1	2.52e-12	1.30986	0.756	0.615	7.84e-08		0.141
Drc3	2.08e-13	1.30974	0.805	0.712	6.44e-09		0.093
Ccdc146	6.89e-14	1.29436	0.78	0.59	2.14e-09		0.19
Wdr60	2.81e-16	1.29363	0.841	0.75	8.71e-12		0.091
Ttc25	9.15e-18	1.28391	0.841	0.679	2.84e-13		0.162
Cfap44	1.53e-14	1.28307	0.78	0.628	4.74e-10		0.152
Krt18	8.24e-14	1.28229	0.951	0.955	2.56e-09		-0.004
Tmem176b	3.45e-12	1.27841	0.829	0.821	1.07e-07		0.008
1700088E04Rik	1.1e-12	1.27792	0.793	0.788	3.41e-08		0.005
Btg1	5.12e-18	1.27079	0.89	0.91	1.59e-13		-0.02
Spef2	5.52e-17	1.27061	0.829	0.647	1.71e-12		0.182
Vtn	5.42e-12	1.26594	0.793	0.686	1.68e-07		0.107
Cfap206	1.34e-13	1.26038	0.793	0.712	4.17e-09		0.081
Gal	1.95e-08	1.25863	0.78	0.75	0.000604454		0.03
Dalrd3	1.14e-19	1.23772	0.89	0.814	3.55e-15		0.076
Tekt2	2.67e-14	1.23678	0.768	0.59	8.29e-10		0.178
Cfap69	1.42e-15	1.23058	0.793	0.603	4.4e-11		0.19
Rsph4a	6.1e-12	1.22816	0.732	0.526	1.89e-07		0.206
Riiad1	8.83e-13	1.22604	0.817	0.776	2.74e-08		0.041
Cetn2	1.92e-16	1.22555	0.915	0.987	5.96e-12		-0.072
Dnajc12	3.51e-12	1.22423	0.805	0.769	1.09e-07		0.036
Tagln2	8.61e-19	1.21986	1	0.994	2.67e-14		0.006
Rsph1	1.98e-11	1.21793	0.78	0.718	6.15e-07		0.062
Ift81	3.37e-14	1.21555	0.829	0.865	1.05e-09		-0.036
Nme9	4.74e-12	1.21447	0.756	0.628	1.47e-07		0.128
Foxa2	6.52e-16	1.21429	0.866	0.75	2.03e-11		0.116
Cfap53	5.5e-11	1.21238	0.732	0.635	1.71e-06		0.097
Mns1	3.42e-16	1.21053	0.927	1	1.06e-11		-0.073
Rabl2	2e-17	1.20658	0.878	0.897	6.21e-13		-0.019
1110004E09Rik	2.14e-25	1.19861	0.976	0.987	6.64e-21		-0.011
Pih1d2	9.1e-10	1.19538	0.732	0.756	2.82e-05		-0.024
Tuba1a	2.05e-22	1.18985	0.988	0.994	6.36e-18		-0.006
Slit2	2.29e-15	1.18868	0.841	0.827	7.1e-11		0.014
Elof1	2.88e-18	1.18153	0.976	0.981	8.93e-14		-0.005
Prnp	6.93e-06	1.17512	0.671	0.692	0.215188		-0.021
Ttll3	5.85e-14	1.1706	0.756	0.551	1.82e-09		0.205
Cfc1	1.93e-17	1.16997	0.915	0.859	5.99e-13		0.056
Tmem107	1.5e-18	1.16238	0.902	0.897	4.64e-14		0.005
Gas8	4.54e-15	1.16089	0.829	0.776	1.41e-10		0.053
Lrriq1	5.11e-12	1.15456	0.756	0.635	1.59e-07		0.121
Dnaja4	8.67e-14	1.15441	0.793	0.731	2.69e-09		0.062
Aebp1	2.36e-15	1.15029	0.817	0.718	7.33e-11		0.099
Oscp1	2.54e-17	1.14843	0.841	0.679	7.88e-13		0.162
Ift74	1.09e-20	1.14126	0.976	0.987	3.37e-16		-0.011
Elmod1	1.8e-15	1.13788	0.805	0.583	5.6e-11		0.222
Ccdc173	6.3e-12	1.12034	0.756	0.654	1.96e-07		0.102
Sp5	8.91e-20	1.11883	0.988	0.981	2.77e-15		0.007
Spaca9	7.51e-12	1.09969	0.756	0.609	2.33e-07		0.147
Meig1	2.39e-08	1.09805	0.683	0.577	0.000742272		0.106
Ift57	1.39e-13	1.09259	0.805	0.776	4.31e-09		0.029
Zmynd10	1.48e-10	1.09032	0.683	0.532	4.6e-06		0.151
Fth1	8.92e-25	1.08942	1	1	2.77e-20		0
Ift22	3.98e-18	1.08919	0.878	0.808	1.24e-13		0.07
Tctex1d1	5.42e-09	1.08308	0.72	0.673	0.000168316		0.047
Limch1	1.64e-09	1.08249	0.78	0.846	5.08e-05		-0.066
Slc5a3	1.01e-05	1.08169	0.695	0.821	0.312646		-0.126
Drc1	5.61e-11	1.06361	0.744	0.66	1.74e-06		0.084
Morn5	9.88e-08	1.06186	0.659	0.596	0.00306915		0.063
Wdr78	6.96e-13	1.06155	0.756	0.545	2.16e-08		0.211
Spef1	5.06e-11	1.05734	0.72	0.545	1.57e-06		0.175
Cfap77	7.29e-09	1.04915	0.695	0.628	0.000226268		0.067
Ift27	4.28e-16	1.04498	0.951	0.942	1.33e-11		0.009
Cited2	4.94e-16	1.04442	0.988	0.994	1.53e-11		-0.006
Sox4	2.24e-17	1.04204	0.963	0.987	6.97e-13		-0.024
Zfp503	1.6e-17	1.04188	0.878	0.917	4.96e-13		-0.039
Josd2	8.54e-09	1.03511	0.72	0.776	0.000265122		-0.056
Cadm1	3.03e-20	1.03375	0.951	0.962	9.42e-16		-0.011
Samd3	2.77e-09	1.03347	0.707	0.609	8.6e-05		0.098
Flrt3	1.3e-09	1.02907	0.805	0.878	4.04e-05		-0.073
Gstm1	3.06e-13	1.02454	0.829	0.821	9.49e-09		0.008
Cfap36	1.24e-16	1.01332	0.915	0.949	3.85e-12		-0.034
Bphl	1.11e-10	1.013	0.768	0.795	3.43e-06		-0.027
Cfap54	8.15e-10	1.01177	0.659	0.481	2.53e-05		0.178
Chchd6	5.42e-14	1.00585	0.854	0.923	1.68e-09		-0.069
Efcab1	6.33e-12	1.00537	0.72	0.558	1.97e-07		0.162
Gm1673	2.23e-16	1.00506	0.927	0.981	6.91e-12		-0.054
Dync2h1	7.38e-13	0.999523	0.854	0.904	2.29e-08		-0.05
Epb41l3	3.17e-14	0.992225	0.854	0.853	9.85e-10		0.001
Jund	1.07e-20	0.990713	0.976	0.968	3.34e-16		0.008
Cfap52	5.13e-13	0.985997	0.793	0.654	1.59e-08		0.139
Hdc	1.04e-06	0.983836	0.598	0.487	0.0323017		0.111
Aldh2	1.8e-17	0.983771	0.927	0.917	5.57e-13		0.01
Tmem216	1.31e-14	0.981408	0.841	0.788	4.07e-10		0.053
Rpgr	2.88e-09	0.97928	0.744	0.865	8.96e-05		-0.121
Ctxn1	1.41e-15	0.978433	0.866	0.897	4.36e-11		-0.031
Ccdc96	2.46e-11	0.977166	0.72	0.551	7.64e-07		0.169
Irak1bp1	5.93e-19	0.974283	0.902	0.846	1.84e-14		0.056
1110032A03Rik	1.16e-10	0.961392	0.78	0.712	3.61e-06		0.068
Jun	2.49e-06	0.958681	0.683	0.647	0.077351		0.036
Aplnr	4.07e-12	0.957234	0.805	0.744	1.26e-07		0.061
1700012B09Rik	1.39e-08	0.955255	0.683	0.577	0.000430765		0.106
Larp7	7.78e-13	0.953113	0.976	0.987	2.42e-08		-0.011
Lrrc46	1.44e-08	0.951885	0.646	0.519	0.000448565		0.127
Dgkk	3.02e-12	0.950343	0.805	0.744	9.38e-08		0.061
Cldn6	4.22e-11	0.948929	0.817	0.821	1.31e-06		-0.004
1700001C02Rik	1.14e-06	0.947218	0.573	0.436	0.035297		0.137
Arhgef26	2.45e-13	0.940336	0.817	0.712	7.59e-09		0.105
Nodal	0.0983545	0.93912	0.463	0.481	1		-0.018
Ccdc65	8.91e-10	0.937625	0.634	0.442	2.77e-05		0.192
Tff3	0.000222869	0.93368	0.39	0.231	1		0.159
Lhx1	1.98e-08	0.933599	0.768	0.795	0.000615388		-0.027
Rsph9	6.5e-13	0.933524	0.756	0.628	2.02e-08		0.128
Mt2	4.01e-06	0.928606	0.695	0.654	0.124396		0.041
Tekt4	7.13e-08	0.922312	0.671	0.603	0.00221364		0.068
Tmem176a	1.93e-07	0.921275	0.695	0.718	0.00599387		-0.023
Ift88	5.53e-06	0.92125	0.659	0.744	0.171719		-0.085
Akap9	1.1e-15	0.92073	0.927	0.949	3.4e-11		-0.022
Morn2	1.23e-08	0.914833	0.78	0.821	0.00038164		-0.041
Ak7	1.64e-08	0.91268	0.671	0.571	0.000507866		0.1
Sox9	0.000464993	0.910279	0.683	0.782	1		-0.099
Ccdc114	9.89e-08	0.910272	0.695	0.686	0.0030699		0.009
Cspp1	3.01e-09	0.901929	0.817	0.897	9.34e-05		-0.08
Tcea3	4.8e-07	0.898255	0.683	0.686	0.0148935		-0.003
Ccdc30	5.59e-07	0.89319	0.634	0.583	0.0173726		0.051
Hydin	1.18e-09	0.891695	0.598	0.359	3.67e-05		0.239
Syne1	1.23e-07	0.888449	0.646	0.551	0.00383098		0.095
Dmkn	0.000491711	0.883333	0.537	0.487	1		0.05
Acbd7	1.79e-07	0.874685	0.598	0.429	0.00555312		0.169
Cdkn1c	0.00223757	0.871223	0.793	0.923	1		-0.13
Dsp	3.62e-07	0.868833	0.756	0.84	0.0112354		-0.084
Ttc5	4.4e-10	0.867758	0.78	0.795	1.37e-05		-0.015
1700007G11Rik	1.11e-08	0.864006	0.634	0.487	0.000345152		0.147
Cfap65	4.25e-09	0.860805	0.634	0.423	0.000131917		0.211
Mapk15	5.03e-07	0.860556	0.622	0.538	0.01562		0.084
Tln2	6.1e-06	0.857846	0.841	0.942	0.189495		-0.101
Tle4	1.24e-12	0.856272	0.866	0.897	3.85e-08		-0.031
Slc12a2	1.1e-09	0.855984	0.768	0.763	3.41e-05		0.005
Efhc1	2.46e-08	0.855789	0.659	0.558	0.000764849		0.101
Fgg	0.000102007	0.855435	0.524	0.442	1		0.082
Tspan6	2.14e-12	0.852573	0.902	0.968	6.66e-08		-0.066
Ext1	7.12e-08	0.850603	0.756	0.84	0.00220998		-0.084
Cyb561	1.18e-09	0.84776	0.659	0.513	3.66e-05		0.146
Phlda1	0.000298462	0.846923	0.72	0.84	1		-0.12
6430531B16Rik	1.94e-06	0.84653	0.585	0.462	0.0600933		0.123
Ttc12	2.65e-08	0.843582	0.61	0.462	0.000822365		0.148
Lrrc18	6.58e-05	0.840898	0.561	0.526	1		0.035
Tmem14c	5.12e-08	0.840851	0.939	1	0.00158846		-0.061
Kif3a	7.7e-08	0.839723	0.768	0.84	0.00239025		-0.072
1700024G13Rik	0.000169146	0.838209	0.549	0.481	1		0.068
Klhl32	2.38e-06	0.837688	0.573	0.449	0.0739219		0.124
Wdr34	2.54e-09	0.831076	0.671	0.532	7.89e-05		0.139
Fam76a	2.65e-08	0.830789	0.732	0.763	0.000823169		-0.031
Tmem138	3.53e-11	0.828062	0.817	0.859	1.1e-06		-0.042
Atp1a2	5.7e-05	0.827641	0.598	0.545	1		0.053
Mrps6	2.35e-09	0.825864	0.89	0.968	7.28e-05		-0.078
Stk36	2.13e-07	0.825176	0.646	0.551	0.00661279		0.095
Lrrc56	2.19e-08	0.824671	0.646	0.5	0.000678796		0.146
Med31	1.31e-12	0.819817	0.829	0.853	4.07e-08		-0.024
Pacrg	8.12e-06	0.818847	0.561	0.474	0.252171		0.087
Ift43	4.16e-12	0.817515	0.854	0.91	1.29e-07		-0.056
Dnah12	0.000276345	0.816204	0.476	0.365	1		0.111
Nphp1	5.88e-12	0.815813	0.744	0.647	1.82e-07		0.097
Zcchc18	1.26e-05	0.814044	0.622	0.622	0.392375		0
Gnas	9.71e-22	0.813466	1	1	3.01e-17		0
Rfx3	1.76e-08	0.813217	0.659	0.538	0.000545325		0.121
9230110C19Rik	3.38e-08	0.81262	0.524	0.282	0.0010496		0.242
Cobl	3.42e-12	0.812045	0.695	0.429	1.06e-07		0.266
Lrrc6	2.93e-07	0.811518	0.573	0.423	0.0090984		0.15
1700003E16Rik	7.59e-05	0.810343	0.488	0.372	1		0.116
Trim37	7.49e-13	0.80642	0.89	0.949	2.33e-08		-0.059
Cep290	1.43e-08	0.806242	0.78	0.827	0.000444761		-0.047
Fank1	2.03e-07	0.803366	0.61	0.474	0.0063156		0.136
Cfap161	8.14e-07	0.802341	0.512	0.314	0.0252712		0.198
Wdr27	3.84e-05	0.801872	0.549	0.494	1		0.055
Wdr66	4.64e-05	0.800749	0.561	0.474	1		0.087
Map1lc3b	1.11e-14	0.800127	0.915	0.981	3.45e-10		-0.066
Iqcd	1.47e-05	0.79671	0.488	0.333	0.454962		0.155
Snhg11	1.01e-08	0.795523	0.744	0.801	0.000312276		-0.057
Iqca	5.92e-08	0.792924	0.573	0.378	0.00183937		0.195
Ino80b	3.09e-09	0.792374	0.756	0.705	9.59e-05		0.051
Cldn9	3.26e-06	0.79011	0.561	0.436	0.101285		0.125
Dync2li1	2.16e-09	0.789083	0.768	0.769	6.7e-05		-0.001
Iqub	2.75e-08	0.787696	0.646	0.513	0.000855146		0.133
6820408C15Rik	7.65e-08	0.78551	0.61	0.449	0.00237409		0.161
Itm2b	6.94e-10	0.783755	0.866	0.962	2.15e-05		-0.096
Car3	0.0954565	0.782654	0.561	0.654	1		-0.093
Sem1	4.74e-23	0.782145	1	1	1.47e-18		0
AU019823	1.1e-07	0.780921	0.744	0.846	0.00342892		-0.102
Ccdc191	1.09e-07	0.775115	0.732	0.776	0.00337693		-0.044
Sat1	0.0244221	0.773231	0.549	0.641	1		-0.092
Scara3	8.51e-08	0.771343	0.659	0.583	0.00264419		0.076
Fbxo36	9.42e-05	0.770207	0.585	0.558	1		0.027
Ppp1cb	1.05e-11	0.765969	0.878	0.974	3.25e-07		-0.096
Arl6	1.04e-05	0.765902	0.659	0.737	0.324507		-0.078
Gm5617	1.05e-06	0.765588	0.683	0.673	0.0324848		0.01
Ccdc151	1.7e-06	0.765212	0.549	0.417	0.0527863		0.132
1700029J07Rik	1.13e-05	0.760872	0.5	0.359	0.350488		0.141
Lztfl1	0.000545511	0.757986	0.683	0.84	1		-0.157
Gabarapl1	7e-05	0.757044	0.598	0.635	1		-0.037
Ccdc113	1.87e-09	0.7542	0.634	0.417	5.82e-05		0.217
Calm1	1.83e-16	0.753937	1	1	5.68e-12		0
Halr1	9.02e-06	0.752128	0.61	0.558	0.280066		0.052
Ift46	5.39e-07	0.751742	0.744	0.814	0.0167388		-0.07
Tctex1d2	6.06e-07	0.751436	0.72	0.776	0.0188321		-0.056
Lrrc10b	6.41e-07	0.745781	0.573	0.417	0.0198985		0.156
Akap14	1.41e-05	0.744913	0.549	0.423	0.437517		0.126
Lrrc51	0.000187615	0.744561	0.402	0.256	1		0.146
Tex9	5.54e-06	0.742623	0.707	0.814	0.17205		-0.107
Hsp90b1	1.08e-13	0.739323	0.988	1	3.36e-09		-0.012
Nek1	4.19e-05	0.738212	0.646	0.692	1		-0.046
Lpar3	7.26e-09	0.737646	0.61	0.41	0.0002256		0.2
Selenop	4.08e-05	0.736325	0.622	0.577	1		0.045
Rp1	0.000224168	0.735577	0.476	0.365	1		0.111
Ccdc103	7.89e-07	0.729043	0.561	0.41	0.0244879		0.151
Chchd10	0.000501638	0.726323	0.671	0.814	1		-0.143
Upk3a	0.0400294	0.725695	0.463	0.474	1		-0.011
Dusp18	7.98e-07	0.723254	0.646	0.647	0.0247824		-0.001
Kif1b	3.52e-09	0.721115	0.805	0.929	0.000109358		-0.124
Ift20	1.84e-12	0.713026	0.866	0.968	5.71e-08		-0.102
Dnah6	0.00220752	0.711576	0.476	0.429	1		0.047
Lrrc23	0.000163742	0.711335	0.512	0.429	1		0.083
Ntng1	2.2e-06	0.710628	0.61	0.538	0.0684603		0.072
Tcp11	2.88e-07	0.710584	0.5	0.282	0.00893418		0.218
Cetn4	0.000245784	0.710021	0.549	0.532	1		0.017
Dnaaf3	1.09e-05	0.709563	0.573	0.474	0.337208		0.099
Avpr1b	0.000104911	0.708609	0.451	0.321	1		0.13
Dad1	6.17e-13	0.707122	0.988	1	1.92e-08		-0.012
Pygl	1.16e-05	0.706662	0.512	0.397	0.35884		0.115
Phtf1	7.99e-08	0.706446	0.72	0.769	0.00248038		-0.049
Nrep	4.77e-05	0.706429	0.659	0.782	1		-0.123
Gas2l1	1.07e-06	0.706417	0.598	0.513	0.0330835		0.085
Wdr35	3.92e-05	0.704808	0.61	0.635	1		-0.025
Fbxw9	0.00356317	0.704195	0.524	0.577	1		-0.053
Tmod2	1.7e-06	0.703741	0.695	0.712	0.0527379		-0.017
Ptch1	5.56e-06	0.702687	0.829	0.929	0.172643		-0.1
Dnah9	2.18e-07	0.701668	0.549	0.333	0.00676529		0.216
Dnaic2	0.00159408	0.701275	0.463	0.404	1		0.059
Grcc10	4.63e-06	0.700711	0.683	0.731	0.143907		-0.048
Ddit4	6.54e-05	0.69975	0.683	0.763	1		-0.08
Sulf1	1.65e-05	0.699588	0.707	0.846	0.511739		-0.139
Tusc3	2.28e-08	0.69753	0.78	0.885	0.000706574		-0.105
Dnajc15	1.19e-10	0.696437	0.89	0.962	3.7e-06		-0.072
Fhad1	9.75e-05	0.694351	0.537	0.449	1		0.088
Chrd	0.000120037	0.686398	0.512	0.449	1		0.063
Mea1	2.7e-06	0.684911	0.756	0.885	0.0839931		-0.129
Crip2	2.58e-08	0.683214	0.841	0.929	0.000800354		-0.088
Drc7	8.6e-05	0.682143	0.463	0.333	1		0.13
Fam227a	2.17e-06	0.681626	0.5	0.321	0.0673069		0.179
Necab2	0.000112279	0.681201	0.585	0.603	1		-0.018
B230118H07Rik	2e-05	0.679777	0.72	0.91	0.621989		-0.19
Ifitm1	9.54e-10	0.679334	0.988	1	2.96e-05		-0.012
Arg1	0.00466988	0.67746	0.61	0.686	1		-0.076
Ankrd66	0.00122678	0.677334	0.512	0.487	1		0.025
Dnah11	1.36e-06	0.674796	0.598	0.474	0.0420981		0.124
Dnaic1	0.000382283	0.674724	0.476	0.404	1		0.072
Akap13	5.02e-05	0.674234	0.671	0.84	1		-0.169
Dhx40	4.08e-07	0.67341	0.72	0.75	0.0126655		-0.03
Gstm6	0.00965377	0.668652	0.451	0.429	1		0.022
Fam13a	5.25e-06	0.666742	0.585	0.494	0.162891		0.091
Spag6l	1.27e-05	0.665841	0.561	0.487	0.395821		0.074
Etfa	6.26e-07	0.66385	0.768	0.885	0.0194317		-0.117
Piezo2	2.69e-05	0.663553	0.622	0.622	0.835219		0
Chmp5	4.42e-09	0.663516	0.841	0.91	0.000137337		-0.069
Cdx2	1.44e-05	0.662508	0.829	0.885	0.448333		-0.056
Bola1	3.35e-06	0.662153	0.817	0.949	0.104111		-0.132
Spata18	2.17e-05	0.661716	0.512	0.378	0.672419		0.134
Itpr2	5.86e-06	0.661653	0.573	0.462	0.181988		0.111
Rnf32	1.6e-06	0.658699	0.549	0.378	0.0498071		0.171
Ndufaf3	0.000315569	0.657753	0.671	0.801	1		-0.13
Lhx1os	0.000113119	0.657198	0.451	0.321	1		0.13
Saraf	0.000164383	0.657157	0.683	0.788	1		-0.105
Eif2b2	1.51e-08	0.656606	0.829	0.904	0.000469047		-0.075
Ccdc181	6e-07	0.655208	0.61	0.487	0.0186219		0.123
Ypel3	7.07e-08	0.654698	0.744	0.769	0.00219686		-0.025
Calca	0.00279459	0.649882	0.561	0.571	1		-0.01
Eml2	4.38e-05	0.64798	0.549	0.468	1		0.081
Sema5a	0.000843685	0.645226	0.488	0.436	1		0.052
Cmss1	0.00613406	0.64418	0.695	0.904	1		-0.209
Hsf2	5.56e-05	0.643994	0.634	0.692	1		-0.058
Psmb6	6.19e-18	0.643329	1	1	1.92e-13		0
Mmp15	5.48e-06	0.642625	0.61	0.545	0.170034		0.065
Saxo2	0.000106815	0.641486	0.549	0.494	1		0.055
Serpinh1	1.02e-10	0.640742	0.951	0.987	3.17e-06		-0.036
Ccdc153	0.000715919	0.640593	0.317	0.16	1		0.157
Spata24	1.8e-06	0.639416	0.573	0.442	0.0558119		0.131
Eri3	2.89e-09	0.638208	0.805	0.846	8.97e-05		-0.041
Tomm7	1.99e-17	0.637164	1	1	6.18e-13		0
Nphp3	5.99e-05	0.63704	0.598	0.577	1		0.021
Smpdl3a	2.58e-06	0.636692	0.573	0.436	0.0799776		0.137
Cep162	0.000687502	0.63609	0.561	0.603	1		-0.042
Hsbp1	1.79e-07	0.636014	0.866	0.987	0.00556157		-0.121
2610301B20Rik	1.19e-05	0.635103	0.622	0.615	0.370759		0.007
Nudc	8.52e-14	0.634607	0.988	1	2.64e-09		-0.012
Cald1	0.200051	0.627265	0.793	0.962	1		-0.169
Pbxip1	0.0162293	0.624749	0.451	0.462	1		-0.011
Ezr	8.79e-09	0.624088	0.878	0.923	0.00027287		-0.045
Dmgdh	0.000326729	0.623155	0.451	0.333	1		0.118
Zcchc12	0.000772435	0.622651	0.463	0.378	1		0.085
Smkr-ps	0.0103744	0.62231	0.415	0.385	1		0.03
Ruvbl1	2.47e-10	0.622103	0.902	1	7.66e-06		-0.098
Cfap20	1.73e-10	0.62145	0.89	0.91	5.38e-06		-0.02
Hspa4l	0.0035045	0.618773	0.39	0.308	1		0.082
Dnal4	0.00381219	0.618208	0.537	0.615	1		-0.078
Ccdc34	1.25e-08	0.617923	0.963	1	0.000387849		-0.037
Lrwd1	0.00476883	0.614503	0.598	0.756	1		-0.158
Akr7a5	1.82e-06	0.612731	0.744	0.846	0.0566572		-0.102
Gsta4	1.21e-07	0.611946	0.829	0.962	0.00375115		-0.133
Maged1	2.96e-07	0.611614	0.829	0.962	0.00919952		-0.133
Hcfc1r1	3.15e-05	0.610943	0.683	0.763	0.977153		-0.08
Catip	1.03e-05	0.610169	0.537	0.404	0.319105		0.133
Sdcbp	4.66e-06	0.609062	0.72	0.84	0.144756		-0.12
Mnx1	0.000218324	0.607803	0.524	0.455	1		0.069
Cox7a2l	1.12e-08	0.60623	0.927	0.994	0.000349185		-0.067
Man2a1	5.02e-07	0.606207	0.707	0.712	0.0155991		-0.005
Rpgrip1l	0.0329552	0.605375	0.5	0.615	1		-0.115
Tubb2b	0.0371656	0.605292	0.622	0.84	1		-0.218
Agpat4	2.58e-05	0.601908	0.695	0.763	0.801072		-0.068
Nrarp	0.44736	0.601676	0.305	0.34	1		-0.035
Mt3	2.13e-06	0.600654	0.39	0.167	0.0661091		0.223
Gprc5c	0.0198174	0.599271	0.537	0.654	1		-0.117
Efcab2	0.0233074	0.598976	0.537	0.66	1		-0.123
Arfgef1	6.35e-06	0.598842	0.695	0.808	0.197274		-0.113
Morf4l2	2.13e-10	0.598247	0.963	0.994	6.61e-06		-0.031
Ribc2	0.00129175	0.597787	0.317	0.186	1		0.131
Smim14	0.00398074	0.597659	0.549	0.641	1		-0.092
Spag8	6.53e-06	0.596823	0.524	0.385	0.202889		0.139
Map1lc3a	1.21e-05	0.596761	0.707	0.769	0.377199		-0.062
Cpn1	0.00364768	0.596713	0.488	0.436	1		0.052
Nbeal1	3.32e-05	0.596091	0.78	0.904	1		-0.124
Fam216a	0.000173933	0.594958	0.634	0.731	1		-0.097
Ccdc40	1.24e-05	0.594826	0.598	0.526	0.38461		0.072
Smim22	0.0207067	0.59258	0.512	0.615	1		-0.103
Ahi1	0.000214943	0.590396	0.622	0.692	1		-0.07
Ruvbl2	5.22e-08	0.590222	0.939	0.949	0.00162042		-0.01
Bsg	1.57e-14	0.589539	0.988	1	4.86e-10		-0.012
Dtx3	3.28e-06	0.587869	0.659	0.679	0.101996		-0.02
Vangl1	0.00142663	0.587466	0.585	0.692	1		-0.107
Ttc21a	0.000695297	0.587204	0.463	0.378	1		0.085
Stx2	7.54e-05	0.586986	0.5	0.385	1		0.115
Lrig3	6.6e-06	0.585786	0.732	0.827	0.205084		-0.095
Dnaaf1	3.93e-05	0.5851	0.463	0.288	1		0.175
Golgb1	4.55e-08	0.584782	0.866	0.962	0.00141307		-0.096
Agtrap	0.0150269	0.584751	0.488	0.558	1		-0.07
Pde4d	0.00738279	0.583277	0.476	0.481	1		-0.005
Tmprss2	0.0021157	0.58255	0.463	0.385	1		0.078
Calr	1.83e-09	0.581647	0.976	1	5.7e-05		-0.024
Efnb2	0.00332632	0.580952	0.585	0.667	1		-0.082
Cd82	0.00187933	0.58078	0.439	0.346	1		0.093
Cep126	0.00190085	0.579937	0.524	0.564	1		-0.04
Spice1	0.032013	0.579014	0.488	0.564	1		-0.076
Fsip1	0.00149118	0.578943	0.427	0.333	1		0.094
Clu	0.0257128	0.578758	0.427	0.41	1		0.017
Ogt	8.71e-05	0.577887	0.744	0.91	1		-0.166
Chmp2a	2.19e-07	0.577114	0.78	0.833	0.00680601		-0.053
Higd2a	4.54e-10	0.57678	0.866	0.955	1.41e-05		-0.089
Ormdl2	1.14e-06	0.57578	0.793	0.942	0.0355494		-0.149
Ttc30b	0.000129895	0.57531	0.451	0.314	1		0.137
Alcam	0.00848336	0.574682	0.5	0.538	1		-0.038
Psmc3ip	0.00276519	0.573356	0.622	0.795	1		-0.173
Mga	3.12e-05	0.5722	0.72	0.885	0.970349		-0.165
Bhmt2	0.000328345	0.571568	0.476	0.378	1		0.098
Mxra8	0.0274698	0.571424	0.402	0.378	1		0.024
Gabarapl2	0.000306189	0.569935	0.756	0.91	1		-0.154
Fam81a	0.000745666	0.567861	0.488	0.417	1		0.071
Foxd4	0.0222926	0.565509	0.39	0.34	1		0.05
Sirt3	0.0828026	0.564992	0.476	0.596	1		-0.12
Urod	4.25e-05	0.564671	0.732	0.865	1		-0.133
Furin	0.00130619	0.563802	0.512	0.5	1		0.012
Ubxn11	3.09e-06	0.562211	0.5	0.314	0.0959746		0.186
Efhb	0.000186665	0.561944	0.415	0.269	1		0.146
Cdkl2	0.000286376	0.561652	0.512	0.462	1		0.05
Mxi1	0.00402758	0.561627	0.561	0.667	1		-0.106
Smoc1	0.00523573	0.560893	0.585	0.66	1		-0.075
1700037C18Rik	0.00080982	0.559801	0.415	0.301	1		0.114
Slf1	2.66e-05	0.558787	0.634	0.692	0.827514		-0.058
Suds3	3.01e-05	0.558592	0.805	0.853	0.93509		-0.048
Kifap3	0.0180972	0.558028	0.659	0.859	1		-0.2
Hsdl1	0.00024291	0.557826	0.524	0.468	1		0.056
Amotl2	0.0427694	0.556346	0.549	0.724	1		-0.175
Cd109	0.0297648	0.555732	0.415	0.397	1		0.018
Arl3	4.26e-09	0.553886	0.89	0.974	0.000132371		-0.084
Ccnd1	0.030869	0.553201	0.878	0.968	1		-0.09
Map1a	0.0132517	0.552776	0.537	0.583	1		-0.046
Ift52	0.0129216	0.55139	0.549	0.647	1		-0.098
1700030J22Rik	0.000512131	0.550715	0.451	0.353	1		0.098
Lhb	0.000245746	0.55029	0.378	0.218	1		0.16
Spag1	0.000867088	0.549691	0.488	0.429	1		0.059
Gzmm	0.00653187	0.549486	0.488	0.468	1		0.02
Cntrl	0.015146	0.549389	0.622	0.788	1		-0.166
Kif9	0.000478462	0.549303	0.463	0.372	1		0.091
Ap1m1	0.00329219	0.548669	0.61	0.756	1		-0.146
Ankrd42	0.0020057	0.548372	0.415	0.321	1		0.094
Rabgap1l	5.5e-05	0.547604	0.537	0.442	1		0.095
Cdkn1b	0.00831172	0.547565	0.585	0.679	1		-0.094
Spcs1	1.53e-09	0.547325	0.939	0.981	4.76e-05		-0.042
Susd4	0.0380089	0.545067	0.415	0.436	1		-0.021
Lrrc45	0.0285855	0.544975	0.488	0.538	1		-0.05
Map9	0.00479445	0.544953	0.451	0.417	1		0.034
Nin	0.0165444	0.544915	0.524	0.609	1		-0.085
Lrrc34	0.00193869	0.54277	0.476	0.417	1		0.059
Perp	0.0138526	0.542342	0.439	0.417	1		0.022
Sri	0.000144838	0.541501	0.72	0.853	1		-0.133
Elmo1	0.00972142	0.540928	0.549	0.667	1		-0.118
Ubb	7.92e-12	0.54088	1	1	2.46e-07		0
Cdh2	2.61e-05	0.539365	0.768	0.891	0.80939		-0.123
Stox1	0.000467169	0.539022	0.427	0.314	1		0.113
Tmem2	0.0180833	0.535471	0.573	0.724	1		-0.151
Cep83	0.00105807	0.534427	0.707	0.91	1		-0.203
Cntnap2	0.845133	0.533857	0.317	0.449	1		-0.132
Ropn1l	0.00126097	0.531288	0.476	0.404	1		0.072
1110051M20Rik	0.00121375	0.530311	0.537	0.571	1		-0.034
Tspan3	2.07e-09	0.52951	0.927	0.994	6.43e-05		-0.067
Ppp1r16a	0.000773968	0.528479	0.5	0.455	1		0.045
Mak	0.0019991	0.527934	0.488	0.462	1		0.026
Psmd9	0.00137406	0.527828	0.659	0.808	1		-0.149
Maats1	0.0125344	0.527042	0.366	0.308	1		0.058
Syt5	0.0104814	0.526945	0.366	0.301	1		0.065
Ddr1	0.00252411	0.525586	0.524	0.551	1		-0.027
Slc9a3r1	2.07e-07	0.525164	0.878	0.974	0.00641979		-0.096
Nnat	1.06e-05	0.524264	0.805	0.936	0.329953		-0.131
Sorbs2	0.0374267	0.523843	0.415	0.423	1		-0.008
Rnf10	1.43e-06	0.523356	0.854	0.962	0.0445262		-0.108
Ubl3	0.0166273	0.523171	0.585	0.744	1		-0.159
Ralgds	0.000817329	0.521644	0.488	0.423	1		0.065
Spsb4	0.00940854	0.521139	0.5	0.551	1		-0.051
Ccno	0.0221052	0.520807	0.305	0.224	1		0.081
Cluap1	0.0122787	0.520749	0.524	0.622	1		-0.098
Cib1	9.41e-06	0.520561	0.744	0.872	0.292171		-0.128
Iqce	0.00256098	0.52021	0.463	0.404	1		0.059
Rab36	0.00225267	0.520115	0.39	0.295	1		0.095
Armc3	0.0242372	0.51832	0.415	0.391	1		0.024
Daw1	0.00696387	0.518073	0.39	0.321	1		0.069
Chd3os	0.0283331	0.517371	0.463	0.487	1		-0.024
Tmem67	0.00788417	0.517076	0.378	0.314	1		0.064
Armc4	0.0167562	0.515768	0.463	0.462	1		0.001
Tet3	0.0372236	0.515737	0.561	0.776	1		-0.215
Dyrk3	0.00206745	0.51546	0.537	0.558	1		-0.021
Zdhhc1	0.00034133	0.514953	0.451	0.333	1		0.118
Atp9a	0.0874918	0.514443	0.415	0.462	1		-0.047
Upf2	0.000516211	0.514443	0.622	0.686	1		-0.064
Ddo	0.000268496	0.51388	0.427	0.288	1		0.139
Gnb4	0.0193334	0.513233	0.573	0.712	1		-0.139
Ndufa6	5.4e-09	0.5131	0.866	0.974	0.000167752		-0.108
Fam32a	2.11e-08	0.512534	0.854	0.962	0.000654317		-0.108
Plch1	6.02e-05	0.511538	0.561	0.526	1		0.035
Eno4	0.00375207	0.510203	0.427	0.365	1		0.062
Coq8b	0.00385737	0.508434	0.512	0.513	1		-0.001
Sdccag8	0.0115083	0.507937	0.451	0.462	1		-0.011
Mvb12b	0.107889	0.507615	0.378	0.385	1		-0.007
Kiz	0.0296521	0.507491	0.427	0.429	1		-0.002
Ribc1	0.00438157	0.507303	0.378	0.288	1		0.09
Zfp474	2.8e-05	0.506375	0.427	0.244	0.870727		0.183
Dnali1	0.00800863	0.503984	0.402	0.34	1		0.062
Spata7	0.0157168	0.503402	0.524	0.615	1		-0.091
Ccdc13	0.00215547	0.502223	0.378	0.269	1		0.109
Ift122	0.0346802	0.501938	0.512	0.641	1		-0.129
Hsp90aa1	3.18e-14	0.501778	1	1	9.87e-10		0
Snx10	0.00228007	0.500632	0.683	0.891	1		-0.208
Hipk1	0.00667065	0.500097	0.561	0.647	1		-0.086
Ppfibp1	0.00147264	0.499603	0.61	0.699	1		-0.089
Ulk4	0.00452055	0.49843	0.451	0.397	1		0.054
Fabp7	0.466851	0.498006	0.439	0.705	1		-0.266
Stx7	0.00467728	0.497417	0.573	0.603	1		-0.03
Taf6l	0.00141548	0.496711	0.646	0.705	1		-0.059
Atp5e	5.7e-13	0.49511	0.988	1	1.77e-08		-0.012
Kcnq1ot1	9.22e-05	0.494538	0.89	0.974	1		-0.084
Gm16702	0.11076	0.492565	0.402	0.442	1		-0.04
Copb2	2.72e-05	0.492459	0.793	0.949	0.845205		-0.156
Serinc3	0.02208	0.491757	0.561	0.705	1		-0.144
Vwa5b1	0.00086309	0.491701	0.39	0.276	1		0.114
Kif27	0.000959081	0.491542	0.5	0.417	1		0.083
Churc1	0.0555167	0.489897	0.598	0.808	1		-0.21
Zcchc11	2.51e-05	0.489569	0.829	0.962	0.778373		-0.133
Gnb2	9.79e-08	0.489535	0.902	0.981	0.00303971		-0.079
Ubl5	6.98e-11	0.489363	1	1	2.17e-06		0
D430042O09Rik	0.00130224	0.489334	0.524	0.538	1		-0.014
Dydc2	0.000144989	0.489135	0.439	0.295	1		0.144
Rassf9	0.00957148	0.487747	0.402	0.346	1		0.056
Wdr31	0.0302511	0.486627	0.402	0.391	1		0.011
Glt8d1	0.0571033	0.485535	0.451	0.545	1		-0.094
Slc35a2	0.00463266	0.485486	0.476	0.449	1		0.027
Ccdc138	0.0279506	0.485107	0.439	0.474	1		-0.035
Letm2	0.00251323	0.484064	0.341	0.231	1		0.11
Epb41l4a	0.000547547	0.483427	0.537	0.5	1		0.037
Pcdh7	0.0463346	0.482606	0.512	0.564	1		-0.052
Rflnb	0.210202	0.480643	0.488	0.603	1		-0.115
Vwa3a	1.01e-05	0.480071	0.415	0.218	0.314065		0.197
Gpbp1	0.000314726	0.479385	0.78	0.955	1		-0.175
Armc9	0.0976946	0.478971	0.415	0.481	1		-0.066
Ubxn10	0.000217393	0.478721	0.366	0.205	1		0.161
Nid2	0.153393	0.477985	0.5	0.635	1		-0.135
Tchp	0.0206299	0.477105	0.488	0.558	1		-0.07
Ube2h	0.81504	0.476768	0.439	0.699	1		-0.26
Pibf1	0.127354	0.475917	0.5	0.673	1		-0.173
Nudt9	0.00400621	0.474882	0.585	0.692	1		-0.107
Mdh1b	0.00140767	0.474449	0.354	0.224	1		0.13
Stk33	0.00941534	0.473684	0.329	0.237	1		0.092
Enah	8.69e-05	0.472671	0.854	0.968	1		-0.114
Foxp1	0.000721983	0.472564	0.805	0.936	1		-0.131
Lman2l	0.229308	0.472214	0.5	0.673	1		-0.173
Dcaf8	0.00780624	0.4715	0.634	0.84	1		-0.206
Spop	0.000287851	0.471262	0.756	0.885	1		-0.129
Mipep	0.107707	0.470805	0.451	0.526	1		-0.075
Ier2	0.000693478	0.470795	0.695	0.865	1		-0.17
Fggy	0.00199334	0.469417	0.39	0.288	1		0.102
Ubald2	0.000772556	0.469302	0.732	0.917	1		-0.185
Nek11	0.0067634	0.468884	0.329	0.237	1		0.092
Cyb5r3	3.61e-05	0.468491	0.854	0.955	1		-0.101
Myo10	0.0319787	0.467718	0.659	0.859	1		-0.2
Znhit2	0.0722238	0.467013	0.5	0.66	1		-0.16
Ttll6	0.000428672	0.466188	0.366	0.218	1		0.148
Cyth2	0.00237161	0.465832	0.646	0.821	1		-0.175
Slc39a8	0.601811	0.465768	0.402	0.532	1		-0.13
Klhdc9	0.0126982	0.465315	0.305	0.218	1		0.087
Gnai1	0.0440635	0.464821	0.524	0.667	1		-0.143
Bbs5	0.00248032	0.464496	0.439	0.378	1		0.061
Atp6v0b	2.97e-05	0.463979	0.805	0.936	0.921065		-0.131
Sec62	6.69e-05	0.461925	0.902	0.994	1		-0.092
Stxbp4	0.0290605	0.461812	0.537	0.679	1		-0.142
Ccdc180	0.000535821	0.461781	0.366	0.224	1		0.142
Six3	0.00369727	0.461551	0.5	0.481	1		0.019
Pdcd4	0.00205406	0.461326	0.659	0.808	1		-0.149
Morn3	0.000343845	0.460427	0.366	0.212	1		0.154
Sugt1	1.27e-07	0.460375	0.951	0.987	0.00392863		-0.036
Rgs2	0.0562801	0.460015	0.415	0.404	1		0.011
4930453N24Rik	0.00015442	0.459493	0.72	0.853	1		-0.133
Creb3l2	0.0630376	0.459473	0.427	0.462	1		-0.035
Hdac11	0.00624139	0.458395	0.341	0.256	1		0.085
Zc2hc1c	0.0330348	0.456798	0.366	0.327	1		0.039
Aig1	0.0292778	0.456256	0.512	0.577	1		-0.065
Zic3	0.00588744	0.45579	0.634	0.827	1		-0.193
Wwox	0.00189181	0.455481	0.415	0.333	1		0.082
Tubb4b	0.00228065	0.454879	0.951	0.994	1		-0.043
Abtb1	0.00701262	0.454375	0.451	0.423	1		0.028
Cfap74	0.00239954	0.45251	0.39	0.295	1		0.095
Zfp703	0.00844862	0.452036	0.646	0.872	1		-0.226
Sppl2b	0.00679352	0.451895	0.427	0.378	1		0.049
Dnah7b	0.00447818	0.45104	0.317	0.212	1		0.105
Wdr63	0.00712887	0.450987	0.305	0.205	1		0.1
Cdh1	0.0616246	0.450872	0.598	0.814	1		-0.216
BC005624	0.00445176	0.450807	0.634	0.801	1		-0.167
Ak8	0.0554822	0.450678	0.317	0.276	1		0.041
Gcc2	0.00907198	0.450437	0.659	0.808	1		-0.149
Armc2	0.00195461	0.450258	0.378	0.269	1		0.109
Atp6v1d	4.71e-06	0.450156	0.817	0.962	0.146417		-0.145
Kif26b	0.0911973	0.449856	0.427	0.506	1		-0.079
Rsrp1	9.35e-05	0.449477	0.854	0.955	1		-0.101
Plpp3	0.129844	0.449139	0.561	0.737	1		-0.176
Thpo	0.0115344	0.448831	0.341	0.256	1		0.085
Zfand6	0.000181473	0.447731	0.78	0.936	1		-0.156
Hspa5	0.00136207	0.447688	0.963	1	1		-0.037
Pygo1	0.000313545	0.447578	0.415	0.276	1		0.139
Rtl8b	0.341233	0.447077	0.561	0.788	1		-0.227
Hibadh	0.0278829	0.446068	0.537	0.679	1		-0.142
Fam92b	0.00610257	0.444527	0.256	0.141	1		0.115
Ppp1r9a	0.0683906	0.443831	0.537	0.673	1		-0.136
Nmb	0.154387	0.44377	0.366	0.391	1		-0.025
Supt4a	4.82e-05	0.443714	0.951	0.987	1		-0.036
Tmem59	0.000153105	0.443	0.793	0.955	1		-0.162
Babam2	0.163322	0.44294	0.476	0.615	1		-0.139
Rnf149	0.0281348	0.442526	0.659	0.923	1		-0.264
Filip1	0.00309065	0.441478	0.341	0.218	1		0.123
Ppp1r32	0.0477176	0.441163	0.329	0.282	1		0.047
Uchl1	0.0204404	0.440992	0.524	0.603	1		-0.079
Enc1	0.710128	0.439879	0.402	0.583	1		-0.181
Pdia6	2.9e-06	0.439745	0.951	1	0.0901518		-0.049
Tsc22d1	0.0376003	0.438998	0.683	0.929	1		-0.246
Bbs4	0.101421	0.438664	0.354	0.359	1		-0.005
Ttll9	0.0101686	0.438188	0.354	0.269	1		0.085
B9d2	0.196854	0.438153	0.427	0.551	1		-0.124
St3gal6	0.0131735	0.43688	0.341	0.269	1		0.072
Tsc22d3	0.0123687	0.436613	0.549	0.66	1		-0.111
Lrrc49	0.000902948	0.435414	0.488	0.41	1		0.078
Ing4	0.18851	0.433248	0.537	0.737	1		-0.2
Adgb	0.00463556	0.433149	0.317	0.205	1		0.112
Wnt5b	0.0542133	0.432974	0.488	0.564	1		-0.076
D17Wsu92e	0.0179439	0.432824	0.646	0.808	1		-0.162
Cmtm8	0.106666	0.43269	0.537	0.679	1		-0.142
Lpgat1	0.147998	0.432541	0.512	0.692	1		-0.18
Ercc6l2	0.0703903	0.432201	0.5	0.603	1		-0.103
BC022687	0.00395005	0.431846	0.488	0.462	1		0.026
Gnpda2	0.0282077	0.431607	0.5	0.59	1		-0.09
Ccp110	0.859608	0.431575	0.476	0.756	1		-0.28
Heg1	0.013906	0.431374	0.427	0.404	1		0.023
Iars2	0.0352192	0.431151	0.5	0.615	1		-0.115
Zc2hc1a	0.126216	0.430714	0.524	0.731	1		-0.207
Olfml2a	0.143453	0.430697	0.378	0.41	1		-0.032
Lekr1	0.0019877	0.429585	0.341	0.218	1		0.123
mt-Co1	4.29e-13	0.429193	0.988	1	1.33e-08		-0.012
Sf3b2	1.03e-10	0.428921	0.988	1	3.2e-06		-0.012
Stk19	0.195606	0.427617	0.476	0.622	1		-0.146
Swt1	0.0070893	0.427447	0.671	0.84	1		-0.169
Atxn1	0.0407434	0.42722	0.329	0.269	1		0.06
Pkig	0.000433242	0.427195	0.805	0.962	1		-0.157
Qars	0.0245135	0.427189	0.634	0.814	1		-0.18
Cacng4	0.201097	0.426859	0.39	0.442	1		-0.052
Gm29776	0.0245208	0.42642	0.415	0.391	1		0.024
Slc39a10	0.00639726	0.425291	0.707	0.91	1		-0.203
Dhrs3	0.0445538	0.425235	0.39	0.378	1		0.012
Lamtor2	0.000897108	0.424854	0.817	0.949	1		-0.132
Nek4	0.029682	0.424637	0.476	0.532	1		-0.056
Ttc26	0.0568268	0.424541	0.305	0.256	1		0.049
Ttc28	0.540067	0.424499	0.476	0.692	1		-0.216
Mettl27	0.00860173	0.422842	0.305	0.212	1		0.093
Paip2	1.29e-06	0.421329	0.927	0.994	0.0401063		-0.067
6430573F11Rik	0.158556	0.421057	0.439	0.526	1		-0.087
Slit3	0.0168748	0.418515	0.451	0.481	1		-0.03
Lrguk	0.0470126	0.41821	0.354	0.333	1		0.021
Arhgef12	0.511295	0.41752	0.451	0.647	1		-0.196
Dixdc1	0.0545121	0.417506	0.463	0.506	1		-0.043
mt-Co3	2.75e-14	0.416783	1	1	8.53e-10		0
Ndufb5	5.88e-08	0.416605	0.976	0.994	0.00182532		-0.018
Mcrip1	0.00166301	0.415923	0.78	0.917	1		-0.137
Trappc6a	0.0129376	0.415689	0.585	0.705	1		-0.12
Dap	0.0196223	0.415016	0.561	0.705	1		-0.144
Ndufa7	7.13e-08	0.414847	0.988	1	0.00221493		-0.012
Arl2bp	0.0110717	0.414822	0.683	0.891	1		-0.208
Gfod2	0.0289453	0.414519	0.512	0.59	1		-0.078
Clic1	0.000472905	0.414391	0.744	0.955	1		-0.211
Cystm1	0.00401812	0.413831	0.427	0.359	1		0.068
4933431E20Rik	0.0190398	0.413158	0.341	0.276	1		0.065
Dynll1	1.75e-09	0.413089	1	1	5.42e-05		0
Pofut2	0.000547282	0.412756	0.598	0.647	1		-0.049
Stx18	0.138592	0.412539	0.5	0.635	1		-0.135
Cd63	0.0245165	0.412199	0.707	0.936	1		-0.229
Med19	0.000871347	0.411023	0.732	0.942	1		-0.21
Cfap70	0.00458354	0.410867	0.378	0.288	1		0.09
Dynlt1f	0.0122255	0.410336	0.585	0.769	1		-0.184
Tmem29	0.027076	0.410086	0.561	0.763	1		-0.202
Gtf2a1	0.105825	0.409983	0.524	0.705	1		-0.181
Penk	0.00526381	0.409457	0.329	0.224	1		0.105
Suclg1	0.00126111	0.409342	0.854	0.987	1		-0.133
Rassf10	0.0210696	0.408832	0.329	0.256	1		0.073
S100a11	0.361897	0.408812	0.585	0.801	1		-0.216
Rsad2	0.0193549	0.408531	0.256	0.167	1		0.089
Naa35	0.000594318	0.408493	0.744	0.936	1		-0.192
Galk2	0.0332809	0.407958	0.488	0.558	1		-0.07
Ptpn14	0.133297	0.407861	0.476	0.59	1		-0.114
Tmem17	0.0878886	0.406971	0.39	0.41	1		-0.02
Mok	0.0361454	0.40667	0.341	0.295	1		0.046
Amt	0.31128	0.405933	0.415	0.519	1		-0.104
Ssbp4	0.254828	0.4056	0.415	0.506	1		-0.091
Ints6l	0.261184	0.405562	0.39	0.474	1		-0.084
Mterf4	0.0793912	0.405488	0.512	0.667	1		-0.155
Nme7	0.965879	0.405221	0.451	0.712	1		-0.261
Snx6	0.000821715	0.404748	0.89	0.987	1		-0.097
Cfap43	0.0394347	0.404717	0.378	0.353	1		0.025
Pitpna	0.000741645	0.404235	0.756	0.929	1		-0.173
Gsn	0.00406923	0.403756	0.354	0.25	1		0.104
Cd24a	5.63e-05	0.403624	0.963	0.994	1		-0.031
Sfr1	3.61e-07	0.403183	0.976	0.994	0.0111989		-0.018
Plin5	0.00223651	0.402507	0.28	0.154	1		0.126
Jam3	0.05891	0.401711	0.524	0.686	1		-0.162
Psmb5	6.08e-08	0.401482	0.976	0.994	0.00188701		-0.018
4833427G06Rik	0.0781916	0.400762	0.366	0.359	1		0.007
Pld3	0.114151	0.400542	0.402	0.462	1		-0.06
Cep44	0.21015	0.400384	0.402	0.5	1		-0.098
Pla2g6	0.0214831	0.399938	0.439	0.442	1		-0.003
Lrrc43	1.32e-05	0.399885	0.354	0.147	0.409262		0.207
Ccnc	0.259851	0.39986	0.488	0.673	1		-0.185
Cfap46	0.0173373	0.399858	0.305	0.224	1		0.081
Cep104	0.117853	0.399021	0.451	0.551	1		-0.1
Sclt1	0.0551355	0.398951	0.561	0.692	1		-0.131
Maged2	0.0313817	0.3983	0.561	0.718	1		-0.157
Dusp4	0.846873	0.397844	0.402	0.564	1		-0.162
Foxa1	0.00329211	0.397711	0.329	0.205	1		0.124
Efhc2	0.0157538	0.397644	0.378	0.327	1		0.051
Aga	0.114334	0.397145	0.329	0.327	1		0.002
Aifm3	0.00422283	0.397067	0.305	0.192	1		0.113
Cst3	1.65e-05	0.396678	0.939	0.987	0.51131		-0.048
Tnrc6b	0.0534624	0.396164	0.659	0.878	1		-0.219
Lrrc9	0.00225105	0.396153	0.317	0.192	1		0.125
Dyx1c1	0.00308882	0.396069	0.329	0.212	1		0.117
Mtpn	0.00167958	0.395687	0.829	0.981	1		-0.152
Apool	0.135505	0.395664	0.512	0.686	1		-0.174
Rabac1	0.109307	0.395536	0.549	0.75	1		-0.201
Safb	1.98e-05	0.395355	0.854	0.923	0.613445		-0.069
Tmed10	0.000386233	0.395008	0.951	0.981	1		-0.03
Lrig1	0.0326894	0.394885	0.39	0.385	1		0.005
Pard3b	0.0333271	0.39435	0.305	0.237	1		0.068
Creg2	0.0472488	0.394204	0.268	0.205	1		0.063
Selenok	0.000617022	0.394094	0.793	0.962	1		-0.169
Scand1	1.96e-05	0.392696	0.854	0.962	0.60877		-0.108
Rab11a	0.00531862	0.392652	0.695	0.853	1		-0.158
Dtna	0.13925	0.392417	0.366	0.391	1		-0.025
Dab1	0.682387	0.392074	0.39	0.545	1		-0.155
Plekha8	0.347251	0.39201	0.463	0.641	1		-0.178
Ndrg1	0.0626827	0.3917	0.317	0.282	1		0.035
Bcap31	7.97e-05	0.39146	0.805	0.955	1		-0.15
Mtss1l	0.275309	0.391015	0.427	0.545	1		-0.118
Gm26894	0.00506928	0.390126	0.28	0.167	1		0.113
Pomc	0.0670696	0.390103	0.415	0.429	1		-0.014
Bpgm	0.0461476	0.389625	0.524	0.647	1		-0.123
Nfkbia	0.135297	0.389612	0.512	0.647	1		-0.135
Snrk	0.278319	0.389462	0.39	0.481	1		-0.091
Rtl8a	0.102932	0.389301	0.537	0.692	1		-0.155
Casc1	0.000423697	0.388716	0.28	0.128	1		0.152
Ascc1	0.071117	0.388015	0.524	0.641	1		-0.117
Lypd6b	8.26e-05	0.387933	0.39	0.212	1		0.178
Dnajc10	0.0185158	0.386954	0.671	0.891	1		-0.22
Gabarap	2.83e-05	0.386197	0.89	0.981	0.879782		-0.091
Dnaja1	1.51e-07	0.385964	1	1	0.00469518		0
Cep19	0.0332929	0.385837	0.561	0.692	1		-0.131
Mul1	0.278809	0.385675	0.415	0.506	1		-0.091
Pfn2	0.0189239	0.385111	0.512	0.609	1		-0.097
Gatd1	0.579148	0.38396	0.5	0.718	1		-0.218
Scnm1	0.125816	0.383513	0.512	0.679	1		-0.167
Itm2c	0.0108041	0.383326	0.573	0.686	1		-0.113
Dpy19l3	0.237863	0.382915	0.305	0.308	1		-0.003
Vgll4	0.0462677	0.382769	0.598	0.756	1		-0.158
Stx16	0.178481	0.382602	0.549	0.808	1		-0.259
Lysmd2	0.128408	0.382509	0.439	0.506	1		-0.067
Immp1l	0.0112022	0.382111	0.72	0.917	1		-0.197
Aplp2	0.000117376	0.382095	0.89	0.994	1		-0.104
Frem2	0.517533	0.381583	0.402	0.545	1		-0.143
Oxct1	0.735065	0.381416	0.549	0.859	1		-0.31
1810043G02Rik	0.0797194	0.381028	0.402	0.423	1		-0.021
Oaz2	0.13423	0.38096	0.5	0.654	1		-0.154
Efcab12	0.0412782	0.380904	0.305	0.25	1		0.055
Mgst1	0.00434401	0.379773	0.537	0.526	1		0.011
Washc3	0.283004	0.379764	0.5	0.705	1		-0.205
Hint2	0.00441535	0.379081	0.671	0.833	1		-0.162
Hes7	0.561587	0.378713	0.512	0.692	1		-0.18
Tspan33	0.0937259	0.378548	0.427	0.468	1		-0.041
Ap2s1	0.00067621	0.378189	0.866	0.981	1		-0.115
Map4k4	0.000358978	0.378062	0.866	0.974	1		-0.108
Spint2	0.0120172	0.376676	0.634	0.795	1		-0.161
Sirt2	0.226932	0.375809	0.439	0.551	1		-0.112
Slc31a1	0.225995	0.375521	0.5	0.66	1		-0.16
Grhpr	0.0093283	0.37551	0.659	0.885	1		-0.226
Smyd3	0.135332	0.375001	0.329	0.333	1		-0.004
Zfp322a	0.329764	0.37388	0.61	0.878	1		-0.268
Ccs	0.117695	0.373529	0.537	0.699	1		-0.162
Mast4	0.0234079	0.373414	0.598	0.744	1		-0.146
Tmbim6	4.53e-05	0.37341	0.866	0.987	1		-0.121
Pnmal2	0.000170145	0.373287	0.28	0.109	1		0.171
Erlin2	0.245873	0.372699	0.439	0.571	1		-0.132
Epc2	0.0194124	0.372345	0.598	0.737	1		-0.139
Ywhae	3.1e-11	0.371884	1	1	9.62e-07		0
Gdpd1	0.317308	0.371183	0.39	0.462	1		-0.072
Tspo	0.0184072	0.370859	0.646	0.833	1		-0.187
Maml3	0.1673	0.370409	0.488	0.66	1		-0.172
Ndufab1	2.24e-06	0.370273	0.988	1	0.0697049		-0.012
Ramp2	0.340492	0.369962	0.402	0.506	1		-0.104
Mtss1	0.585857	0.369528	0.512	0.769	1		-0.257
Wdpcp	0.0327873	0.368978	0.329	0.263	1		0.066
1700013F07Rik	0.0569544	0.368013	0.305	0.25	1		0.055
Mxd4	0.200582	0.367834	0.439	0.564	1		-0.125
Npc2	3.74e-05	0.367571	0.89	0.981	1		-0.091
Sp3os	0.572245	0.367562	0.329	0.417	1		-0.088
Gng4	0.0995337	0.366394	0.341	0.327	1		0.014
Polr2i	0.0437844	0.365895	0.829	0.987	1		-0.158
Sh3rf1	0.165994	0.365062	0.415	0.487	1		-0.072
Rrp7a	0.0673691	0.36499	0.634	0.885	1		-0.251
Ndufs5	0.00111712	0.364403	0.878	0.987	1		-0.109
Rgs12	0.921956	0.364304	0.39	0.577	1		-0.187
Cfap57	0.0595491	0.364281	0.268	0.205	1		0.063
Mbnl2	0.115891	0.363898	0.378	0.391	1		-0.013
Dnah1	0.236741	0.363768	0.293	0.288	1		0.005
Cercam	0.00501868	0.363374	0.329	0.224	1		0.105
Kbtbd4	0.806218	0.363087	0.366	0.532	1		-0.166
Prr29	0.0548372	0.362943	0.256	0.192	1		0.064
Igfbp3	0.248966	0.361913	0.329	0.333	1		-0.004
Ak9	0.0459925	0.361732	0.268	0.199	1		0.069
Traf3ip1	0.405154	0.361356	0.512	0.731	1		-0.219
Tmem9	0.0409423	0.360864	0.573	0.744	1		-0.171
Tmem205	0.0571033	0.360403	0.512	0.615	1		-0.103
Pkd1l1	0.00293175	0.360235	0.293	0.173	1		0.12
Pcm1	0.00260784	0.36004	0.878	0.994	1		-0.116
Ddrgk1	0.0328132	0.359614	0.634	0.821	1		-0.187
Bmp7	0.213378	0.359411	0.402	0.468	1		-0.066
Herc2	0.860002	0.35938	0.439	0.712	1		-0.273
Zc3h14	0.0016455	0.358972	0.756	0.91	1		-0.154
Tspan31	0.00116318	0.358885	0.768	0.923	1		-0.155
Fam184a	0.026557	0.358739	0.305	0.237	1		0.068
Lmbrd1	0.148567	0.358676	0.402	0.462	1		-0.06
Laptm4a	0.000911181	0.358418	0.915	0.981	1		-0.066
Mrpl24	0.00237664	0.357965	0.768	0.942	1		-0.174
Anapc13	0.0030102	0.357936	0.841	0.955	1		-0.114
Galc	0.487275	0.357915	0.28	0.314	1		-0.034
Fam81b	0.0646547	0.357562	0.329	0.282	1		0.047
Rab38	0.0232372	0.35735	0.366	0.321	1		0.045
Fxyd6	0.411935	0.357044	0.561	0.801	1		-0.24
Hoxb1	0.567486	0.35692	0.561	0.859	1		-0.298
Mapre3	0.0434071	0.356872	0.256	0.186	1		0.07
Rhob	0.620165	0.356794	0.39	0.654	1		-0.264
Ndufaf7	0.353936	0.356344	0.439	0.603	1		-0.164
Igsf8	0.285176	0.356211	0.317	0.353	1		-0.036
Anxa5	0.0617999	0.355129	0.573	0.724	1		-0.151
Rab18	0.00156449	0.354904	0.768	0.878	1		-0.11
Odf2l	0.0900463	0.354856	0.476	0.577	1		-0.101
Prr7	0.812148	0.354495	0.341	0.506	1		-0.165
Ccdc91	0.234726	0.35415	0.415	0.5	1		-0.085
Fam161b	0.00760512	0.35379	0.317	0.218	1		0.099
Tmem63b	0.237544	0.353557	0.476	0.647	1		-0.171
Ccdc157	0.111751	0.352685	0.317	0.301	1		0.016
Tsnaxip1	0.0548849	0.352682	0.305	0.256	1		0.049
Gm7173	0.00109332	0.352429	0.354	0.212	1		0.142
Nipbl	0.0047094	0.352347	0.817	0.955	1		-0.138
Dag1	0.0157918	0.352064	0.634	0.795	1		-0.161
Tspyl5	0.124219	0.351714	0.268	0.231	1		0.037
Cdkl1	0.129897	0.351668	0.305	0.282	1		0.023
Slc5a9	0.00234356	0.351388	0.305	0.179	1		0.126
Dmwd	0.92178	0.351004	0.476	0.744	1		-0.268
Wdr38	0.0132399	0.350988	0.28	0.186	1		0.094
Minos1	0.000706534	0.350934	0.878	0.987	1		-0.109
Prtn3	0.00019901	0.350179	0.28	0.115	1		0.165
Meaf6	0.0252465	0.350126	0.707	0.84	1		-0.133
Calcoco2	0.0232157	0.349667	0.329	0.25	1		0.079
Cops5	0.317703	0.349245	0.622	0.878	1		-0.256
Pdia3	0.000296177	0.348452	0.951	1	1		-0.049
Txndc15	0.676946	0.348381	0.451	0.679	1		-0.228
Ppp1r42	0.00171975	0.3482	0.317	0.179	1		0.138
Rflna	0.651511	0.347672	0.28	0.327	1		-0.047
Cryzl1	0.323853	0.347492	0.5	0.718	1		-0.218
Etfbkmt	0.328443	0.347144	0.317	0.353	1		-0.036
Arfgap3	0.21311	0.346419	0.366	0.41	1		-0.044
Anapc16	0.0379055	0.346296	0.61	0.808	1		-0.198
Nkd1	0.140341	0.346196	0.537	0.731	1		-0.194
Rasgrp2	0.916088	0.346098	0.476	0.737	1		-0.261
Cyr61	0.932992	0.346079	0.354	0.519	1		-0.165
Coq4	0.255877	0.345749	0.512	0.744	1		-0.232
Bnip3l	0.000433817	0.345223	0.951	0.981	1		-0.03
Scarb1	0.192571	0.34505	0.317	0.327	1		-0.01
Kdm7a	0.378112	0.343374	0.476	0.667	1		-0.191
Mfsd13a	0.404501	0.342894	0.305	0.346	1		-0.041
Cox4i1	2.64e-09	0.341663	1	1	8.2e-05		0
Gprasp2	0.339725	0.339955	0.293	0.314	1		-0.021
Eef1a1	2.56e-14	0.339772	1	1	7.96e-10		0
Pdia4	0.00416677	0.339266	0.756	0.974	1		-0.218
Uaca	0.390478	0.338557	0.537	0.718	1		-0.181
Dcn	0.138079	0.33828	0.256	0.212	1		0.044
Mrpl39	0.0549198	0.338112	0.561	0.788	1		-0.227
Vbp1	0.0664164	0.337975	0.732	0.942	1		-0.21
Acer2	0.920681	0.337806	0.512	0.782	1		-0.27
Dctn3	0.0039519	0.337679	0.829	0.994	1		-0.165
Apoo	0.626425	0.337552	0.524	0.756	1		-0.232
Ccdc60	0.00459758	0.33732	0.317	0.205	1		0.112
Cep112	0.284975	0.337246	0.39	0.474	1		-0.084
Nfe2l1	0.320516	0.336768	0.549	0.788	1		-0.239
Tshz2	0.607896	0.336678	0.268	0.301	1		-0.033
Atp1b3	0.00106193	0.336674	0.805	0.949	1		-0.144
Sema3e	0.357129	0.336363	0.366	0.423	1		-0.057
Evi5	0.0716442	0.33612	0.585	0.795	1		-0.21
Smdt1	4.11e-05	0.335869	0.939	0.994	1		-0.055
Arhgap39	0.290374	0.335431	0.415	0.513	1		-0.098
Mageh1	0.416418	0.335409	0.463	0.667	1		-0.204
Rnf34	0.734897	0.335254	0.5	0.769	1		-0.269
Smpd2	0.45406	0.334893	0.378	0.5	1		-0.122
Spint1	0.455778	0.33442	0.415	0.538	1		-0.123
Fsd1l	0.208715	0.334184	0.354	0.391	1		-0.037
3110082I17Rik	0.597084	0.333871	0.5	0.744	1		-0.244
Stoml2	0.00443563	0.333627	0.841	0.981	1		-0.14
Nsmce1	0.103603	0.333399	0.634	0.865	1		-0.231
Ring1	0.381785	0.333205	0.439	0.564	1		-0.125
Lacc1	0.0762307	0.332801	0.256	0.199	1		0.057
Tsga10	0.04637	0.332774	0.317	0.263	1		0.054
Ddx41	0.0520649	0.332395	0.659	0.872	1		-0.213
Tle3	0.778815	0.331211	0.476	0.731	1		-0.255
Nkap	0.0576473	0.331131	0.61	0.821	1		-0.211
Acot1	0.551883	0.330374	0.305	0.468	1		-0.163
Necab3	0.0456969	0.330122	0.268	0.199	1		0.069
Clybl	0.899595	0.330077	0.354	0.494	1		-0.14
Fam174a	0.501405	0.329673	0.451	0.609	1		-0.158
Rpap3	0.644649	0.328902	0.5	0.756	1		-0.256
Rnf167	0.18889	0.328513	0.5	0.686	1		-0.186
Tmx4	0.782094	0.327699	0.39	0.583	1		-0.193
Spag16	0.177178	0.32738	0.268	0.244	1		0.024
Apoe	0.000179969	0.327264	0.915	0.974	1		-0.059
Tpd52	0.331445	0.326685	0.439	0.564	1		-0.125
Dsel	0.287625	0.32635	0.378	0.429	1		-0.051
Abhd14a	0.173685	0.326162	0.512	0.686	1		-0.174
Ppp1r11	0.00684031	0.325361	0.744	0.955	1		-0.211
Ubxn6	0.66055	0.325315	0.463	0.673	1		-0.21
Iqck	0.0191387	0.325222	0.256	0.16	1		0.096
Krt7	0.368228	0.325142	0.268	0.269	1		-0.001
Cep135	0.927408	0.325023	0.451	0.679	1		-0.228
Bdh1	0.0939462	0.325007	0.305	0.276	1		0.029
Mapkapk2	0.0822121	0.324481	0.463	0.532	1		-0.069
Dpy19l1	0.456105	0.324375	0.512	0.756	1		-0.244
Tpgs1	0.785723	0.324058	0.451	0.667	1		-0.216
Abhd17b	0.152177	0.324048	0.573	0.801	1		-0.228
Ncoa4	0.477955	0.323859	0.427	0.737	1		-0.31
Jmy	0.240296	0.323274	0.366	0.417	1		-0.051
Trim8	0.405154	0.323119	0.5	0.718	1		-0.218
BC031181	0.042468	0.32261	0.793	0.949	1		-0.156
Creld2	0.220621	0.322551	0.573	0.821	1		-0.248
Myl6	5.55e-07	0.322506	0.988	0.994	0.0172194		-0.006
Odf2	0.126137	0.322361	0.598	0.821	1		-0.223
Fam60a	3.76e-05	0.322176	0.988	1	1		-0.012
Tmem50a	0.0125028	0.321897	0.732	0.929	1		-0.197
Mycbp	0.0685714	0.321149	0.646	0.865	1		-0.219
Sesn3	0.493465	0.320906	0.488	0.699	1		-0.211
Lrrc74b	0.0246123	0.320172	0.28	0.199	1		0.081
Maml2	0.173021	0.319926	0.293	0.276	1		0.017
Fam103a1	0.212993	0.319872	0.61	0.846	1		-0.236
Cep41	0.114541	0.319121	0.293	0.269	1		0.024
Dync1li2	0.565217	0.319102	0.415	0.558	1		-0.143
Pgm3	0.383075	0.31901	0.463	0.615	1		-0.152
Cdh13	0.300986	0.318802	0.268	0.269	1		-0.001
Intu	0.44069	0.318547	0.317	0.378	1		-0.061
Daam1	0.690757	0.318265	0.415	0.558	1		-0.143
Frrs1	0.978202	0.31826	0.341	0.487	1		-0.146
Yif1a	0.353113	0.317861	0.476	0.679	1		-0.203
Smox	0.205954	0.317663	0.293	0.288	1		0.005
Katnb1	0.177463	0.317621	0.39	0.423	1		-0.033
Notch2	0.692002	0.31715	0.378	0.545	1		-0.167
Dgcr6	0.00328562	0.316908	0.768	0.917	1		-0.149
Ankrd37	0.400598	0.316898	0.305	0.34	1		-0.035
Fibp	0.0825237	0.315472	0.622	0.827	1		-0.205
Igf1r	0.00981808	0.315407	0.695	0.853	1		-0.158
Gpx4	0.000254939	0.315236	0.988	0.994	1		-0.006
Mcee	0.887538	0.315146	0.427	0.686	1		-0.259
Gdi1	0.723708	0.31485	0.39	0.571	1		-0.181
Btbd17	0.0861864	0.314691	0.28	0.231	1		0.049
B3gnt7	0.804997	0.314554	0.378	0.519	1		-0.141
Zeb2	0.0133068	0.314396	0.72	0.923	1		-0.203
Cope	0.0450498	0.314209	0.72	0.949	1		-0.229
Rilpl2	0.879698	0.313848	0.366	0.526	1		-0.16
Prmt2	0.115698	0.31343	0.378	0.378	1		0
Tax1bp1	0.00597986	0.313253	0.951	1	1		-0.049
Mapk10	0.119278	0.313057	0.268	0.224	1		0.044
Cfap97	0.401445	0.312759	0.463	0.641	1		-0.178
Hltf	0.846062	0.312713	0.39	0.551	1		-0.161
9530068E07Rik	0.523197	0.31257	0.354	0.59	1		-0.236
Tmem237	0.0622074	0.312247	0.598	0.808	1		-0.21
Mgst3	0.165731	0.310872	0.427	0.474	1		-0.047
Iqcc	0.169351	0.310797	0.317	0.314	1		0.003
Dnal1	0.349776	0.310723	0.28	0.301	1		-0.021
Ndufc1	0.00255781	0.309692	0.927	0.981	1		-0.054
Gdi2	0.000319684	0.309513	0.963	1	1		-0.037
Cox6c	6.58e-05	0.308116	1	1	1		0
Capn10	0.632235	0.307797	0.378	0.5	1		-0.122
Nudt1	0.478122	0.307516	0.463	0.641	1		-0.178
Ets2	0.899848	0.307265	0.366	0.519	1		-0.153
2310039H08Rik	0.912627	0.306846	0.402	0.603	1		-0.201
Mlycd	0.0846037	0.306842	0.268	0.224	1		0.044
Cep89	0.595612	0.306806	0.463	0.679	1		-0.216
Rnd3	0.858262	0.306026	0.463	0.692	1		-0.229
Kras	0.109249	0.305628	0.695	0.929	1		-0.234
Ptprk	0.467957	0.305596	0.512	0.724	1		-0.212
Dnajc3	0.07603	0.305185	0.659	0.891	1		-0.232
Yipf2	0.116679	0.305004	0.268	0.231	1		0.037
Yipf5	0.0809754	0.304874	0.598	0.814	1		-0.216
Unc119b	0.658844	0.304514	0.5	0.814	1		-0.314
Rhpn1	0.0626417	0.304479	0.305	0.256	1		0.049
Aamdc	0.874876	0.304397	0.378	0.526	1		-0.148
Nedd4	9.38e-06	0.304393	1	1	0.291421		0
Cuedc1	0.485109	0.30439	0.39	0.506	1		-0.116
Gstz1	0.231531	0.304276	0.341	0.365	1		-0.024
Stag2	0.0268053	0.304218	0.659	0.859	1		-0.2
Dhx29	0.227306	0.303904	0.585	0.833	1		-0.248
Pts	0.399055	0.303769	0.5	0.712	1		-0.212
Cnih2	0.335414	0.303475	0.28	0.455	1		-0.175
Nrd1	0.062805	0.303149	0.683	0.936	1		-0.253
Spata6	0.876808	0.302998	0.415	0.615	1		-0.2
Mdp1	0.3638	0.302942	0.549	0.776	1		-0.227
Tpm3-rs7	0.0716203	0.302862	0.756	0.942	1		-0.186
Msantd4	0.889701	0.302647	0.476	0.744	1		-0.268
Ghitm	0.101083	0.301743	0.72	0.936	1		-0.216
Irx1	0.899343	0.301718	0.317	0.442	1		-0.125
Csnk1g1	0.591746	0.301298	0.439	0.635	1		-0.196
Hace1	0.326125	0.300912	0.317	0.353	1		-0.036
Nudt14	0.505276	0.300807	0.549	0.808	1		-0.259
Pet100	0.228624	0.30053	0.61	0.872	1		-0.262
Rbm24	0.286037	0.300505	0.439	0.545	1		-0.106
Thnsl1	0.477747	0.300488	0.293	0.333	1		-0.04
Mrpl23	0.0234786	0.300392	0.89	0.994	1		-0.104
Pcnx4	0.937795	0.300034	0.366	0.538	1		-0.172
Rpp25l	0.0768475	0.299981	0.707	0.923	1		-0.216
Sdf2l1	0.248517	0.299904	0.561	0.814	1		-0.253
F11r	0.765559	0.299504	0.524	0.795	1		-0.271
B230354K17Rik	0.704283	0.299175	0.439	0.724	1		-0.285
Mut	0.762379	0.298537	0.39	0.551	1		-0.161
Akr1a1	0.00165878	0.2984	0.866	0.987	1		-0.121
Ccdc125	0.0247853	0.298291	0.28	0.199	1		0.081
Cep97	0.512327	0.298042	0.427	0.59	1		-0.163
Ablim1	0.379135	0.297762	0.415	0.538	1		-0.123
Nek5	0.057861	0.297647	0.366	0.34	1		0.026
Isg20	0.852603	0.29739	0.305	0.436	1		-0.131
Hdac1	0.00656281	0.297364	0.805	0.962	1		-0.157
Ech1	0.738815	0.29722	0.451	0.667	1		-0.216
Srd5a3	0.975339	0.296898	0.329	0.468	1		-0.139
Ddit4l	0.429372	0.296448	0.317	0.346	1		-0.029
Clip1	0.432267	0.296306	0.512	0.737	1		-0.225
Tle1	0.34469	0.296	0.439	0.551	1		-0.112
Akirin1	0.125124	0.295907	0.61	0.885	1		-0.275
Gins4	0.79189	0.295771	0.573	0.827	1		-0.254
Arhgef28	0.202261	0.295666	0.293	0.276	1		0.017
Ddx58	0.124219	0.295494	0.268	0.231	1		0.037
Sptan1	0.283084	0.295149	0.573	0.827	1		-0.254
Tmem109	0.817609	0.295099	0.366	0.5	1		-0.134
Sec61b	0.000151862	0.294794	0.988	0.994	1		-0.006
Actr2	0.419328	0.294183	0.634	0.859	1		-0.225
Pcmtd2	0.591818	0.293236	0.415	0.564	1		-0.149
Cdkl4	0.00382	0.292339	0.268	0.147	1		0.121
Togaram1	0.752794	0.292282	0.415	0.686	1		-0.271
Cox14	0.03916	0.291768	0.671	0.859	1		-0.188
Cby1	0.150674	0.291632	0.561	0.718	1		-0.157
Cmtm6	0.187722	0.291252	0.366	0.385	1		-0.019
Plekhf2	0.722643	0.291136	0.354	0.545	1		-0.191
Rnf19a	0.975101	0.291092	0.293	0.391	1		-0.098
Tceal1	0.631695	0.290826	0.293	0.359	1		-0.066
Xpc	0.415287	0.290607	0.402	0.519	1		-0.117
Notch1	0.903392	0.290536	0.5	0.737	1		-0.237
Col4a2	0.956433	0.289975	0.427	0.654	1		-0.227
Akr1e1	0.76764	0.289835	0.354	0.487	1		-0.133
Shb	0.625321	0.289266	0.22	0.314	1		-0.094
Syne2	0.580362	0.288881	0.5	0.744	1		-0.244
Exoc3	0.288102	0.288856	0.61	0.84	1		-0.23
Fst	0.027051	0.288821	0.524	0.846	1		-0.322
Fam126a	0.961543	0.288658	0.244	0.314	1		-0.07
Stn1	0.658783	0.288605	0.402	0.551	1		-0.149
Tmem203	0.899641	0.288102	0.244	0.327	1		-0.083
Strbp	0.00677576	0.288031	0.768	0.968	1		-0.2
Ctsd	0.0166711	0.287832	0.646	0.853	1		-0.207
Cmc1	0.590307	0.287482	0.317	0.391	1		-0.074
Rprm	0.0410705	0.2871	0.28	0.205	1		0.075
Ntm	0.368034	0.286935	0.268	0.282	1		-0.014
Sh3pxd2a	0.776458	0.286328	0.317	0.404	1		-0.087
Zfp688	0.471047	0.286251	0.329	0.391	1		-0.062
Ddx6	0.0204317	0.286	0.841	0.981	1		-0.14
Mfge8	0.634787	0.285251	0.463	0.66	1		-0.197
Eif1a	0.0215642	0.284945	0.829	0.955	1		-0.126
Anks3	0.630641	0.284851	0.293	0.346	1		-0.053
Ptprd	0.870992	0.284816	0.256	0.314	1		-0.058
4931406C07Rik	0.578364	0.284234	0.244	0.269	1		-0.025
Metrn	0.559567	0.284074	0.549	0.821	1		-0.272
Lfng	0.917734	0.284029	0.268	0.359	1		-0.091
Gab1	0.947225	0.284003	0.244	0.301	1		-0.057
2410089E03Rik	0.217521	0.283915	0.329	0.571	1		-0.242
Upf3b	0.190523	0.283821	0.683	0.878	1		-0.195
Csad	0.952939	0.283807	0.354	0.481	1		-0.127
Zfp532	0.578269	0.283541	0.402	0.545	1		-0.143
Manf	0.0529072	0.283483	0.89	0.994	1		-0.104
Eef2kmt	0.575312	0.283368	0.39	0.519	1		-0.129
Ift172	0.86727	0.283103	0.268	0.34	1		-0.072
Trp53bp2	0.137328	0.283037	0.512	0.654	1		-0.142
Rgs17	0.243221	0.282809	0.354	0.378	1		-0.024
Ndufa3	0.00278543	0.282408	0.817	0.968	1		-0.151
Cops7a	0.54412	0.282249	0.427	0.718	1		-0.291
B2m	0.792922	0.282225	0.366	0.506	1		-0.14
Lrrc73	0.0852684	0.282205	0.268	0.212	1		0.056
Wbp1	0.78787	0.281902	0.402	0.628	1		-0.226
Zfp667	0.703422	0.281705	0.28	0.34	1		-0.06
Acvr2b	0.127284	0.281687	0.805	0.981	1		-0.176
Dedd2	0.635973	0.281417	0.256	0.295	1		-0.039
Cebpb	0.287369	0.281407	0.293	0.308	1		-0.015
Thra	0.422758	0.281205	0.415	0.545	1		-0.13
Adsl	0.155847	0.280626	0.646	0.923	1		-0.277
2210408I21Rik	0.510426	0.280508	0.268	0.288	1		-0.02
Prox1	0.356982	0.280479	0.329	0.365	1		-0.036
Add3	0.0790356	0.280355	0.683	0.878	1		-0.195
Cryzl2	0.0762307	0.279646	0.256	0.199	1		0.057
Cep63	0.70539	0.279363	0.402	0.551	1		-0.149
Bcl9	0.58286	0.279316	0.585	0.865	1		-0.28
Fam173a	0.410789	0.279219	0.524	0.744	1		-0.22
Timp3	0.48509	0.279111	0.268	0.288	1		-0.02
Fbxo16	0.458709	0.278791	0.317	0.378	1		-0.061
Fzd6	0.0693263	0.278716	0.305	0.256	1		0.049
2022-09-06	0.719325	0.278289	0.488	0.737	1		-0.249
Bad	0.38161	0.277985	0.512	0.731	1		-0.219
Ap4m1	0.68527	0.277909	0.378	0.596	1		-0.218
Tmc4	0.962609	0.277801	0.329	0.442	1		-0.113
Arid3b	0.11354	0.277799	0.707	0.904	1		-0.197
Tmem256	0.0541937	0.277675	0.744	0.955	1		-0.211
Smarca1	0.946949	0.277445	0.451	0.679	1		-0.228
Trmt1l	0.21813	0.277085	0.341	0.609	1		-0.268
Tmem101	0.454098	0.276951	0.488	0.692	1		-0.204
Etnk1	0.265909	0.276509	0.476	0.622	1		-0.146
Srek1ip1	0.572094	0.276418	0.585	0.872	1		-0.287
Gipc1	0.820849	0.275624	0.488	0.788	1		-0.3
Hacd1	0.902487	0.275189	0.549	0.897	1		-0.348
Plin2	0.69936	0.275148	0.427	0.673	1		-0.246
Fermt1	0.221204	0.274933	0.354	0.365	1		-0.011
Ufsp2	0.950839	0.274916	0.488	0.75	1		-0.262
Rufy1	0.755758	0.274906	0.317	0.468	1		-0.151
Shroom3	0.907052	0.274789	0.232	0.288	1		-0.056
Sys1	0.0165276	0.274776	0.817	0.962	1		-0.145
Fos	0.32514	0.274439	0.28	0.462	1		-0.182
St14	0.652345	0.274404	0.244	0.276	1		-0.032
Prkdc	0.561227	0.274393	0.366	0.462	1		-0.096
Gstm3	0.304251	0.274261	0.268	0.263	1		0.005
Ttll1	0.226179	0.274105	0.28	0.276	1		0.004
mt-Atp6	4.58e-07	0.273984	0.988	1	0.014226		-0.012
Tbrg1	0.120493	0.273677	0.805	0.974	1		-0.169
Dph6	0.96684	0.27351	0.451	0.744	1		-0.293
Brd9	0.591697	0.273237	0.463	0.737	1		-0.274
Ttll5	0.896789	0.27309	0.293	0.404	1		-0.111
Gpatch2	0.501924	0.272668	0.451	0.654	1		-0.203
Glod4	0.0750695	0.272334	0.683	0.917	1		-0.234
Hebp2	0.608005	0.271902	0.317	0.487	1		-0.17
Flot1	0.673317	0.271797	0.28	0.404	1		-0.124
Cstb	0.152538	0.271793	0.659	0.885	1		-0.226
Etl4	0.766199	0.271439	0.402	0.641	1		-0.239
Acaa1a	0.752936	0.271283	0.415	0.654	1		-0.239
Krcc1	0.649819	0.271104	0.585	0.846	1		-0.261
Slc25a4	0.0291629	0.270831	0.963	0.994	1		-0.031
Gpx8	0.722247	0.270693	0.463	0.705	1		-0.242
Clstn1	0.662418	0.270582	0.341	0.526	1		-0.185
Stx17	0.537714	0.269876	0.317	0.385	1		-0.068
Apela	0.0352314	0.269689	0.39	0.712	1		-0.322
Pgls	0.198503	0.269491	0.89	0.994	1		-0.104
Wdr19	0.460842	0.269403	0.317	0.359	1		-0.042
Tmem218	0.622394	0.269401	0.329	0.417	1		-0.088
Baz2a	0.199849	0.269391	0.622	0.859	1		-0.237
Usp11	0.930711	0.269289	0.305	0.404	1		-0.099
Cntd1	0.00453152	0.26823	0.256	0.135	1		0.121
Gnaz	0.0221236	0.267805	0.268	0.179	1		0.089
Fndc3a	0.74246	0.267357	0.427	0.692	1		-0.265
Fgd4	0.431055	0.267319	0.28	0.301	1		-0.021
Bok	0.746951	0.267293	0.39	0.538	1		-0.148
Bcl2l1	0.401626	0.266906	0.439	0.596	1		-0.157
Macrod2	0.817559	0.266903	0.354	0.519	1		-0.165
AC154683.1	0.205316	0.266634	0.268	0.25	1		0.018
Naxe	0.63895	0.266249	0.537	0.833	1		-0.296
Polr3f	0.978202	0.26577	0.341	0.487	1		-0.146
Esco1	0.700669	0.265723	0.329	0.481	1		-0.152
Mdh1	0.0181483	0.265667	0.939	0.987	1		-0.048
Tmem260	0.743527	0.265396	0.305	0.372	1		-0.067
Sarnp	0.128809	0.264769	0.732	0.962	1		-0.23
Mpdu1	0.156351	0.264673	0.622	0.859	1		-0.237
Celsr1	0.632243	0.26464	0.329	0.423	1		-0.094
Kank1	0.897385	0.264618	0.378	0.571	1		-0.193
Gsr	0.97056	0.264316	0.573	0.859	1		-0.286
Ccdc28b	0.887583	0.264296	0.39	0.545	1		-0.155
Tom1l1	0.711971	0.264251	0.341	0.513	1		-0.172
Jak1	0.794486	0.264202	0.463	0.686	1		-0.223
Map7	0.293975	0.264044	0.293	0.295	1		-0.002
Gm26735	0.360627	0.263981	0.329	0.365	1		-0.036
Grb7	0.773316	0.263834	0.39	0.545	1		-0.155
Sec23b	0.728604	0.26367	0.476	0.705	1		-0.229
Tiparp	0.284493	0.263431	0.354	0.615	1		-0.261
Plk2	0.619124	0.263051	0.232	0.25	1		-0.018
Ptpn13	0.356052	0.262859	0.427	0.731	1		-0.304
Katnal2	0.412711	0.262613	0.28	0.308	1		-0.028
Chchd7	0.332706	0.262447	0.72	0.962	1		-0.242
Lsm10	0.755368	0.26229	0.439	0.66	1		-0.221
Ubac2	0.40744	0.261307	0.524	0.756	1		-0.232
Ddx5	0.00034232	0.261237	0.988	1	1		-0.012
Ttc8	0.17381	0.26114	0.293	0.276	1		0.017
Pnpla6	0.917454	0.260799	0.28	0.365	1		-0.085
Lmo7	0.933215	0.260773	0.293	0.404	1		-0.111
Timm8a1	0.066103	0.260579	0.829	1	1		-0.171
Atoh8	0.0625768	0.259725	0.256	0.192	1		0.064
Upf3a	0.695557	0.259703	0.537	0.827	1		-0.29
Senp7	0.55649	0.259264	0.28	0.417	1		-0.137
Tbc1d19	0.320756	0.259217	0.366	0.417	1		-0.051
Tbc1d32	0.449553	0.259116	0.317	0.359	1		-0.042
Abhd8	0.928678	0.259096	0.28	0.365	1		-0.085
Klhdc8b	0.338736	0.259058	0.293	0.308	1		-0.015
5031425E22Rik	0.697787	0.258831	0.366	0.487	1		-0.121
1810037I17Rik	0.0551709	0.258437	0.756	0.942	1		-0.186
Ift140	0.148298	0.258331	0.317	0.308	1		0.009
Acaa2	0.509329	0.258324	0.354	0.571	1		-0.217
Aco1	0.295293	0.258059	0.415	0.5	1		-0.085
Kif3b	0.783097	0.257965	0.39	0.545	1		-0.155
Gnl1	0.964186	0.257915	0.451	0.699	1		-0.248
Arl13b	0.355181	0.257706	0.463	0.635	1		-0.172
Msi1	0.585276	0.257625	0.378	0.494	1		-0.116
Dhx32	0.816722	0.257624	0.366	0.513	1		-0.147
Wasf1	0.259851	0.257616	0.402	0.718	1		-0.316
Ndufb3	0.156116	0.257441	0.756	0.974	1		-0.218
Osbpl1a	0.691106	0.257036	0.341	0.442	1		-0.101
Dnajb4	0.123701	0.256907	0.317	0.301	1		0.016
Foxb1	0.840351	0.256847	0.488	0.737	1		-0.249
Mycbp2	0.165576	0.256771	0.659	0.891	1		-0.232
Esrp1	0.418908	0.256506	0.317	0.353	1		-0.036
Ppp6r1	0.995971	0.256429	0.488	0.756	1		-0.268
Sypl	0.776552	0.256273	0.537	0.801	1		-0.264
Tctn1	0.0314659	0.256074	0.256	0.173	1		0.083
Oma1	0.623905	0.25585	0.293	0.346	1		-0.053
Akip1	0.812474	0.255628	0.28	0.346	1		-0.066
Crip1	0.529175	0.255372	0.39	0.506	1		-0.116
Cplx2	0.200152	0.25509	0.28	0.269	1		0.011
2310009B15Rik	0.795522	0.255077	0.402	0.571	1		-0.169
Trp53inp1	0.452915	0.254991	0.28	0.308	1		-0.028
Trpm7	0.474848	0.254472	0.561	0.833	1		-0.272
Sdhaf4	0.328744	0.254113	0.598	0.827	1		-0.229
Ttf1	0.315748	0.253898	0.366	0.654	1		-0.288
Iqsec1	0.86201	0.253864	0.28	0.359	1		-0.079
Ank3	0.321118	0.253686	0.402	0.686	1		-0.284
Leprotl1	0.986358	0.253445	0.512	0.782	1		-0.27
Rpn1	0.223022	0.253394	0.732	0.955	1		-0.223
Cd81	0.0277101	0.253365	0.768	0.962	1		-0.194
Naaa	0.581016	0.253158	0.244	0.359	1		-0.115
Abhd6	0.941294	0.252964	0.207	0.263	1		-0.056
Ift80	0.638436	0.252845	0.329	0.506	1		-0.177
Stard10	0.97961	0.252666	0.378	0.545	1		-0.167
Zfp866	0.870354	0.252648	0.232	0.301	1		-0.069
Ndufb2	0.926278	0.25216	0.585	0.904	1		-0.319
A830018L16Rik	0.412572	0.251809	0.28	0.301	1		-0.021
Agpat3	0.563823	0.251419	0.402	0.532	1		-0.13
Idh3g	0.12121	0.250976	0.683	0.917	1		-0.234
Spcs2	0.00342047	0.250762	1	1	1		0
Sqstm1	0.909449	0.250569	0.415	0.603	1		-0.188
Igbp1	0.447468	0.250528	0.561	0.853	1		-0.292
Palld	0.553866	0.25051	0.39	0.628	1		-0.238
Tpd52l2	0.33805	0.250487	0.671	0.923	1		-0.252
Znhit1	0.37959	0.25042	0.646	0.897	1		-0.251
Tasp1	0.949248	0.25041	0.305	0.417	1		-0.112
Map7d2	0.471667	0.250321	0.329	0.385	1		-0.056
Rsrc2	0.00627452	0.250271	0.927	0.987	1		-0.06
Txn1	0.000251973	-0.25002	0.927	1	1		-0.073
Gjc1	5.21e-07	-0.25014	0.329	0.853	0.016192		-0.524
Coq7	0.000186353	-0.250192	0.488	0.917	1		-0.429
Zfp91	0.000779043	-0.250484	0.683	0.981	1		-0.298
Nom1	7.55e-07	-0.25072	0.354	0.865	0.0234519		-0.511
Nop2	2.42e-09	-0.250764	0.244	0.808	7.51e-05		-0.564
Eed	6.45e-06	-0.250817	0.341	0.801	0.200319		-0.46
Nol11	1.1e-06	-0.250941	0.427	0.936	0.0342045		-0.509
Aen	7.85e-07	-0.251122	0.293	0.776	0.0243747		-0.483
Htatsf1	0.000141841	-0.251131	0.5	0.904	1		-0.404
Meg3	0.0100919	-0.251207	0.732	0.962	1		-0.23
Naa20	6.65e-08	-0.251528	0.28	0.788	0.00206422		-0.508
Heatr6	1.51e-08	-0.251612	0.207	0.699	0.000469758		-0.492
Gm45889	3.51e-09	-0.251787	0.085	0.519	0.000108983		-0.434
Rps29	1.85e-06	-0.251807	1	1	0.057302		0
Aimp1	8.96e-05	-0.252086	0.744	1	1		-0.256
0610012G03Rik	0.000188136	-0.252214	0.537	0.962	1		-0.425
Acat2	4.67e-07	-0.252235	0.268	0.737	0.0145055		-0.469
Ccdc124	0.000168352	-0.252788	0.634	0.981	1		-0.347
Ctsl	0.0669183	-0.2533	0.756	0.994	1		-0.238
Gtf3a	1.91e-05	-0.253509	0.439	0.904	0.593955		-0.465
Cdc37	8.3e-05	-0.253517	0.793	0.994	1		-0.201
Ptcd3	5.81e-11	-0.253624	0.195	0.782	1.8e-06		-0.587
Nectin2	4.51e-07	-0.253821	0.317	0.821	0.0139901		-0.504
Nomo1	3.47e-11	-0.254065	0.098	0.609	1.08e-06		-0.511
Polr2c	0.000227734	-0.254092	0.659	0.981	1		-0.322
Zcchc8	5.82e-11	-0.254345	0.195	0.776	1.81e-06		-0.581
Cenpu	1.37e-13	-0.254476	0.037	0.558	4.25e-09		-0.521
Pbx3	1.5e-06	-0.254487	0.341	0.846	0.0465149		-0.505
Naca	8.6e-09	-0.254584	1	1	0.000266997		0
Osgep	1.51e-06	-0.255242	0.378	0.84	0.0468726		-0.462
Hmgn2	0.000208198	-0.255447	0.89	1	1		-0.11
Tubb6	5.16e-10	-0.255862	0.134	0.641	1.6e-05		-0.507
Rps15a	1.39e-08	-0.255884	1	1	0.000430503		0
Rrbp1	0.0036768	-0.256168	0.695	0.962	1		-0.267
Pgap2	9.57e-10	-0.256241	0.232	0.795	2.97e-05		-0.563
Pmf1	3.83e-06	-0.256609	0.451	0.929	0.118844		-0.478
Rps8	2.78e-11	-0.257066	1	1	8.64e-07		0
Mrpl28	5.13e-05	-0.257314	0.805	0.981	1		-0.176
Mrpl30	0.000190976	-0.257434	0.598	0.936	1		-0.338
Ube2o	2.08e-11	-0.257436	0.134	0.692	6.47e-07		-0.558
Rpp40	1.21e-11	-0.258279	0.098	0.615	3.75e-07		-0.517
Ube2j2	4.55e-06	-0.2584	0.439	0.885	0.141223		-0.446
Zmiz1	6.66e-10	-0.258936	0.195	0.744	2.07e-05		-0.549
Cul1	4.05e-06	-0.25909	0.622	0.974	0.125888		-0.352
Pusl1	8.51e-12	-0.259206	0.049	0.526	2.64e-07		-0.477
Tet1	6.78e-10	-0.259277	0.22	0.763	2.11e-05		-0.543
Bod1	3.01e-05	-0.260007	0.451	0.917	0.933809		-0.466
Csnk2a2	0.000218298	-0.26017	0.634	0.981	1		-0.347
Carnmt1	0.000228194	-0.260535	0.561	0.942	1		-0.381
Tcfl5	1.65e-10	-0.260791	0.122	0.647	5.13e-06		-0.525
Siva1	0.000549695	-0.260796	0.89	0.994	1		-0.104
Brd3	0.00175471	-0.261059	0.72	0.994	1		-0.274
Snrpc	0.000344613	-0.261111	0.793	0.974	1		-0.181
Nrp1	5.01e-07	-0.261897	0.037	0.333	0.0155608		-0.296
Dlgap5	2.12e-11	-0.261912	0.134	0.699	6.57e-07		-0.565
Sumo3	0.000124699	-0.262121	0.659	0.955	1		-0.296
Mbtd1	1.72e-05	-0.262633	0.451	0.923	0.535077		-0.472
Psmc6	6.13e-05	-0.262951	0.793	0.987	1		-0.194
Dlc1	1.4e-10	-0.262955	0.024	0.436	4.34e-06		-0.412
Shmt1	4.11e-10	-0.263487	0.146	0.667	1.28e-05		-0.521
Klf13	1.2e-10	-0.263605	0.171	0.718	3.71e-06		-0.547
Eif3i	6.85e-05	-0.263909	0.902	0.987	1		-0.085
D10Wsu102e	5.8e-07	-0.264011	0.366	0.859	0.0179983		-0.493
Smarcd3	1.15e-08	-0.264496	0.049	0.41	0.000357136		-0.361
Son	3.92e-05	-0.264635	0.866	1	1		-0.134
Ddx39b	8.48e-06	-0.264687	0.939	1	0.263321		-0.061
Dnajc8	1.05e-05	-0.264728	0.866	0.987	0.326255		-0.121
Nob1	7.49e-09	-0.264745	0.244	0.795	0.000232455		-0.551
Ttk	3.7e-11	-0.265165	0.061	0.526	1.15e-06		-0.465
Mxra7	6.05e-13	-0.265458	0.012	0.487	1.88e-08		-0.475
Mrps7	1.65e-06	-0.265461	0.439	0.91	0.051186		-0.471
1110004F10Rik	9.62e-06	-0.265507	0.841	0.987	0.298796		-0.146
Ska1	1.21e-13	-0.265706	0.085	0.679	3.75e-09		-0.594
Usp39	9.31e-08	-0.26586	0.317	0.827	0.00288961		-0.51
Spag9	2.15e-07	-0.266426	0.293	0.808	0.00668172		-0.515
Kif2a	3.24e-05	-0.266715	0.524	0.962	1		-0.438
Gtf2h1	5.82e-11	-0.267206	0.171	0.737	1.81e-06		-0.566
Ncapg2	6.04e-12	-0.267244	0.085	0.622	1.88e-07		-0.537
Usp3	2.1e-09	-0.267279	0.268	0.827	6.53e-05		-0.559
Dpysl2	3.51e-10	-0.26736	0.159	0.679	1.09e-05		-0.52
Nampt	1.67e-10	-0.267761	0.183	0.75	5.19e-06		-0.567
Gcat	3.87e-11	-0.267914	0.11	0.635	1.2e-06		-0.525
Lsm8	1.96e-05	-0.267936	0.622	0.974	0.608976		-0.352
Hmbs	2.76e-08	-0.268552	0.293	0.821	0.000856684		-0.528
Mrpl35	2.49e-06	-0.268639	0.488	0.929	0.0774694		-0.441
Sac3d1	8.76e-11	-0.268712	0.207	0.801	2.72e-06		-0.594
Dicer1	0.000148091	-0.269376	0.549	0.962	1		-0.413
Trim27	8.21e-06	-0.269399	0.488	0.949	0.255072		-0.461
Nxt1	1.23e-06	-0.26956	0.341	0.878	0.0383286		-0.537
Snrnp48	4.21e-06	-0.270018	0.402	0.923	0.130864		-0.521
Mrpl36	1.96e-05	-0.270529	0.549	0.929	0.609375		-0.38
Tars	3.37e-06	-0.270532	0.402	0.878	0.10466		-0.476
Cdh11	2.76e-11	-0.27077	0	0.41	8.56e-07		-0.41
Lims1	3.57e-08	-0.271201	0.268	0.782	0.00110983		-0.514
Otud4	3.2e-09	-0.271377	0.293	0.865	9.93e-05		-0.572
Hnrnph1	2.94e-05	-0.271484	0.829	0.987	0.913504		-0.158
Cand1	2.04e-07	-0.271653	0.305	0.827	0.00635051		-0.522
Ube3a	0.000415243	-0.271913	0.659	0.968	1		-0.309
Zfp280d	9.62e-09	-0.272567	0.305	0.859	0.000298626		-0.554
Mcph1	3.72e-12	-0.273225	0.073	0.603	1.15e-07		-0.53
Znrd1	8.35e-06	-0.273528	0.549	0.942	0.259411		-0.393
Cenpw	1.88e-05	-0.273822	0.463	0.955	0.583942		-0.492
Haus8	6.87e-12	-0.273958	0.159	0.75	2.13e-07		-0.591
Strap	1.82e-06	-0.274356	0.756	0.987	0.0564904		-0.231
Bax	1.81e-05	-0.274456	0.829	0.987	0.562605		-0.158
Spdl1	6.79e-11	-0.275242	0.122	0.654	2.11e-06		-0.532
Sf3b5	5.84e-06	-0.275388	0.878	0.987	0.181251		-0.109
Prdx1	4.57e-06	-0.275776	1	1	0.142034		0
Vamp3	8e-09	-0.275837	0.293	0.846	0.00024838		-0.553
Loxl2	4.74e-12	-0.275877	0.073	0.583	1.47e-07		-0.51
Cep295	3.83e-10	-0.276096	0.195	0.75	1.19e-05		-0.555
Pcna	4.47e-10	-0.276119	0.256	0.859	1.39e-05		-0.603
Ppic	1.08e-08	-0.276175	0.195	0.667	0.000335092		-0.472
Wdhd1	7.57e-12	-0.276228	0.098	0.635	2.35e-07		-0.537
Golga3	1.58e-07	-0.276425	0.305	0.788	0.00489922		-0.483
Slc38a4	6.28e-12	-0.276536	0.061	0.571	1.95e-07		-0.51
Tomm22	5.05e-05	-0.27712	0.817	0.987	1		-0.17
Xpo1	4.49e-06	-0.277257	0.573	0.968	0.139367		-0.395
Pla2g12a	1.14e-10	-0.277455	0.122	0.628	3.53e-06		-0.506
Atm	3.12e-09	-0.277628	0.195	0.692	9.7e-05		-0.497
Pgd	5.2e-07	-0.278204	0.476	0.942	0.0161476		-0.466
Emd	8.9e-07	-0.279108	0.378	0.853	0.0276527		-0.475
Snrpb2	2.92e-05	-0.279347	0.72	0.968	0.906395		-0.248
Kif4	1.8e-13	-0.279489	0.073	0.647	5.58e-09		-0.574
Clic4	2.67e-06	-0.279491	0.439	0.917	0.0829477		-0.478
Fbln1	3.66e-07	-0.279532	0.39	0.878	0.0113804		-0.488
Greb1	4.08e-07	-0.279773	0.317	0.853	0.0126673		-0.536
Acly	1.09e-08	-0.280534	0.256	0.776	0.000338226		-0.52
Fem1b	5.05e-07	-0.280795	0.354	0.84	0.0156898		-0.486
Sfrp1	1.65e-07	-0.280848	0.232	0.718	0.00512156		-0.486
Pfas	1.72e-12	-0.280964	0.098	0.66	5.35e-08		-0.562
Mrpl19	8.93e-09	-0.281599	0.305	0.91	0.000277275		-0.605
Mis18a	5.05e-12	-0.281806	0.11	0.66	1.57e-07		-0.55
Ddx24	0.000190227	-0.282048	0.793	0.981	1		-0.188
Cluh	1.12e-14	-0.282441	0	0.513	3.48e-10		-0.513
Mrps25	9.64e-06	-0.282546	0.427	0.872	0.299423		-0.445
Tial1	5.77e-08	-0.282749	0.341	0.865	0.00179158		-0.524
Scd2	0.000628271	-0.28297	0.573	0.974	1		-0.401
Gm10076	0.000104402	-0.283081	1	0.994	1		0.006
Slc25a13	1.68e-09	-0.283251	0.293	0.872	5.23e-05		-0.579
Snrnp40	5.71e-05	-0.283347	0.622	0.962	1		-0.34
Pprc1	2.62e-12	-0.283461	0.085	0.622	8.13e-08		-0.537
Tbl1x	0.000106386	-0.283785	0.573	0.942	1		-0.369
Rrp9	1.59e-09	-0.283959	0.195	0.744	4.94e-05		-0.549
Car14	8.83e-08	-0.284787	0.329	0.814	0.00274354		-0.485
Sub1	1.19e-06	-0.285448	0.988	1	0.0370382		-0.012
Cdc5l	9.33e-06	-0.28554	0.524	0.955	0.289853		-0.431
Cxcl12	1.98e-11	-0.285967	0.012	0.442	6.15e-07		-0.43
Mrpl34	0.000479374	-0.286103	0.768	0.987	1		-0.219
Idh2	6.43e-08	-0.286777	0.39	0.917	0.00199619		-0.527
Adrm1	2.51e-05	-0.286827	0.573	0.962	0.779665		-0.389
Baz1a	1.81e-11	-0.287287	0.098	0.615	5.63e-07		-0.517
Polg	1.2e-10	-0.2874	0.122	0.641	3.74e-06		-0.519
Zfp639	3.69e-09	-0.28761	0.256	0.782	0.000114702		-0.526
Dph3	1.86e-05	-0.287824	0.659	0.987	0.576119		-0.328
Rpl13a	4.28e-07	-0.28817	0.866	0.994	0.0132763		-0.128
Kpna3	1.39e-05	-0.288199	0.415	0.885	0.433055		-0.47
Plekhj1	3.75e-05	-0.288307	0.561	0.968	1		-0.407
Mrpl50	3.93e-07	-0.28907	0.39	0.917	0.0121927		-0.527
Tex30	1.26e-10	-0.289452	0.183	0.724	3.92e-06		-0.541
Cmc2	3.6e-09	-0.289681	0.268	0.821	0.000111908		-0.553
Gars	6.03e-06	-0.290464	0.439	0.923	0.187405		-0.484
Cdca4	1.34e-10	-0.29048	0.195	0.763	4.17e-06		-0.568
Dll1	1.15e-06	-0.290757	0.061	0.365	0.035608		-0.304
Eif5	1.36e-06	-0.290848	0.939	1	0.0421627		-0.061
Nol8	3.3e-11	-0.291674	0.268	0.859	1.03e-06		-0.591
Tmem183a	8.73e-07	-0.291906	0.415	0.917	0.02712		-0.502
Prrx2	4.56e-09	-0.292206	0.085	0.513	0.000141494		-0.428
Vdac2	4.5e-05	-0.292397	0.878	1	1		-0.122
Kmt5a	2.1e-05	-0.29288	0.683	0.981	0.65077		-0.298
Tmem97	2.84e-07	-0.292934	0.39	0.897	0.0088196		-0.507
Mrpl13	6.96e-06	-0.293087	0.61	0.968	0.216233		-0.358
Atp5g3	2.08e-06	-0.293088	0.951	1	0.0644588		-0.049
Meox1	0.000615072	-0.293218	0.183	0.417	1		-0.234
Mesp1	2.79e-08	-0.293312	0.012	0.333	0.000867879		-0.321
Ndc80	8.11e-13	-0.293446	0.085	0.635	2.52e-08		-0.55
Psmg1	2.28e-07	-0.293516	0.341	0.885	0.00709139		-0.544
Elp5	3.16e-09	-0.294003	0.305	0.865	9.82e-05		-0.56
Coro1c	2.45e-11	-0.294482	0.171	0.718	7.61e-07		-0.547
Ier5l	1.78e-12	-0.294694	0.049	0.551	5.54e-08		-0.502
Baz1b	1.47e-05	-0.295044	0.634	0.962	0.455966		-0.328
Msx1	1.48e-06	-0.295204	0.256	0.673	0.0458382		-0.417
Ptp4a1	1.44e-05	-0.295524	0.463	0.923	0.445732		-0.46
Mrps18b	3.32e-08	-0.295716	0.317	0.859	0.00103187		-0.542
Nmral1	4.32e-09	-0.296013	0.305	0.865	0.000134157		-0.56
Ly6e	1.8e-07	-0.29603	0.305	0.795	0.00558658		-0.49
Trappc4	8.47e-07	-0.296072	0.537	0.949	0.0263079		-0.412
Kif5b	5.45e-05	-0.296078	0.805	0.994	1		-0.189
Mcm6	0.000102385	-0.296281	0.573	0.955	1		-0.382
Pja1	4.73e-10	-0.2963	0.256	0.827	1.47e-05		-0.571
Hmga2	0.00936391	-0.296745	0.878	0.987	1		-0.109
Rpl27	3.92e-06	-0.297011	0.854	0.994	0.121768		-0.14
Eif1ad	3.95e-08	-0.297204	0.329	0.872	0.00122545		-0.543
Parp1	2.15e-05	-0.297756	0.841	1	0.666902		-0.159
Smyd5	1.01e-11	-0.297886	0.122	0.66	3.13e-07		-0.538
Morc4	1.59e-07	-0.298137	0.037	0.359	0.00494103		-0.322
Hspa4	2.45e-05	-0.298178	0.927	1	0.762227		-0.073
Hoxb8	2.22e-10	-0.298376	0.012	0.41	6.91e-06		-0.398
Kitl	1.06e-09	-0.298417	0.049	0.462	3.3e-05		-0.413
Hypk	6.17e-08	-0.298457	0.268	0.769	0.00191482		-0.501
Kti12	2.73e-09	-0.298942	0.232	0.782	8.47e-05		-0.55
Cenpm	3.11e-12	-0.299048	0.061	0.577	9.65e-08		-0.516
Psma7	1.66e-06	-0.299411	0.976	1	0.0514143		-0.024
Rpsa	2.78e-11	-0.300382	1	1	8.64e-07		0
Rps7	4.8e-12	-0.300698	1	1	1.49e-07		0
Foxf1	7.86e-09	-0.300714	0	0.327	0.000243937		-0.327
Bcl7c	2.07e-06	-0.300868	0.427	0.91	0.0643053		-0.483
Brca2	3.49e-09	-0.30114	0.22	0.737	0.000108451		-0.517
Knstrn	3.28e-13	-0.30123	0.134	0.737	1.02e-08		-0.603
Oaz1	4.38e-09	-0.30129	1	1	0.000135965		0
Tada2a	4.82e-10	-0.301927	0.171	0.686	1.5e-05		-0.515
Lap3	2.88e-07	-0.302643	0.476	0.955	0.00893573		-0.479
Cdc6	1.94e-13	-0.303095	0.098	0.692	6.01e-09		-0.594
Srrt	5.37e-05	-0.303391	0.646	0.974	1		-0.328
Yars2	1.19e-10	-0.303429	0.183	0.718	3.7e-06		-0.535
Wdr46	9.04e-11	-0.303591	0.207	0.756	2.81e-06		-0.549
Tpm4	2.15e-06	-0.303597	0.598	0.981	0.0666163		-0.383
Rps10	3.53e-12	-0.303797	1	1	1.1e-07		0
Ago2	4.49e-06	-0.304019	0.427	0.904	0.139295		-0.477
Hist1h1a	9.45e-10	-0.304194	0.11	0.583	2.93e-05		-0.473
Tmem126a	1.97e-05	-0.304243	0.512	0.949	0.612097		-0.437
Clint1	3.66e-07	-0.304312	0.476	0.949	0.0113574		-0.473
Sgo1	2.38e-13	-0.304521	0.11	0.712	7.38e-09		-0.602
Cse1l	2.69e-07	-0.305839	0.415	0.929	0.00836024		-0.514
Etf1	7.98e-05	-0.306409	0.72	0.981	1		-0.261
Dgcr8	9.41e-12	-0.306431	0.134	0.673	2.92e-07		-0.539
Otx2	1.36e-07	-0.306593	0.085	0.436	0.00423827		-0.351
Myl7	1.23e-05	-0.306658	0.146	0.487	0.38307		-0.341
Raly	0.000126306	-0.306728	0.805	0.981	1		-0.176
Zmynd8	9e-06	-0.307061	0.537	0.955	0.279392		-0.418
Pth1r	1.37e-12	-0.307511	0.012	0.481	4.25e-08		-0.469
Eif4e	5.84e-05	-0.307845	0.659	0.981	1		-0.322
Yrdc	4.79e-11	-0.30786	0.195	0.776	1.49e-06		-0.581
Polr2e	4.98e-06	-0.308383	0.817	0.987	0.154778		-0.17
Seh1l	1.25e-07	-0.308656	0.378	0.885	0.0038787		-0.507
Kif5c	3.16e-11	-0.308844	0.146	0.686	9.83e-07		-0.54
Rpl41	1.47e-11	-0.308893	1	1	4.56e-07		0
Rif1	0.000324583	-0.309082	0.695	0.962	1		-0.267
Slc6a6	4.34e-11	-0.309553	0.195	0.756	1.35e-06		-0.561
Nup37	9.54e-09	-0.310337	0.268	0.821	0.000296146		-0.553
Rrm1	2.3e-07	-0.310466	0.366	0.917	0.00714251		-0.551
Xpo6	1.12e-12	-0.311206	0.122	0.667	3.49e-08		-0.545
Gng3	6.64e-15	-0.31126	0	0.519	2.06e-10		-0.519
Smarca5	4.84e-06	-0.31194	0.939	1	0.150322		-0.061
Ifitm3	3.9e-11	-0.312429	0.024	0.455	1.21e-06		-0.431
Orc6	1.16e-05	-0.312546	0.549	0.949	0.36132		-0.4
Surf2	2.99e-10	-0.313324	0.195	0.731	9.27e-06		-0.536
Uba2	3.19e-05	-0.313804	0.61	0.949	0.990685		-0.339
Eri1	2.24e-11	-0.314145	0.22	0.801	6.95e-07		-0.581
Mcmbp	8.12e-13	-0.31445	0.195	0.821	2.52e-08		-0.626
Mllt10	1.32e-06	-0.314519	0.366	0.891	0.0409574		-0.525
Eif4e2	2.3e-06	-0.31463	0.646	0.968	0.0714417		-0.322
Ctnnbip1	2.06e-08	-0.315111	0.378	0.929	0.000639433		-0.551
Magoh	2.65e-06	-0.31569	0.866	1	0.082146		-0.134
Nol9	1.6e-15	-0.316563	0.073	0.699	4.96e-11		-0.626
Dars	2.38e-07	-0.316588	0.378	0.91	0.00737576		-0.532
Kif22	1.15e-12	-0.316761	0.159	0.763	3.58e-08		-0.604
Smc3	7.79e-05	-0.317276	0.805	0.974	1		-0.169
Mdk	5.29e-07	-0.317301	0.951	1	0.016439		-0.049
Meis1	9.49e-10	-0.317789	0.024	0.41	2.95e-05		-0.386
Irx5	5.16e-11	-0.318078	0.049	0.494	1.6e-06		-0.445
Zmym1	6.27e-11	-0.318237	0.171	0.731	1.95e-06		-0.56
Vps29	5.04e-06	-0.318314	0.488	0.929	0.156498		-0.441
Snrpg	8.15e-05	-0.319288	0.878	0.987	1		-0.109
Eif3a	3.12e-06	-0.31969	0.976	1	0.0969193		-0.024
Bptf	3.94e-06	-0.320032	0.72	0.994	0.122346		-0.274
Rheb	4.41e-07	-0.320047	0.476	0.949	0.0137096		-0.473
Rps21	1.69e-08	-0.320197	1	1	0.000523825		0
Anln	1.21e-14	-0.320239	0.037	0.596	3.76e-10		-0.559
Zfpm1	1.07e-10	-0.320571	0	0.391	3.32e-06		-0.391
1110008F13Rik	1.64e-07	-0.321038	0.829	1	0.00510184		-0.171
Cfdp1	1.86e-05	-0.321103	0.768	0.974	0.577092		-0.206
Trim28	2.48e-05	-0.32118	0.756	1	0.771568		-0.244
Psmb2	5.65e-07	-0.321189	0.89	0.994	0.0175606		-0.104
Ccdc58	1.52e-07	-0.321456	0.415	0.904	0.00471102		-0.489
Xpo4	1.22e-11	-0.321755	0.146	0.718	3.8e-07		-0.572
Exosc1	8.93e-12	-0.321865	0.22	0.814	2.77e-07		-0.594
Ldhb	9.42e-05	-0.322016	0.683	0.987	1		-0.304
Fgf3	8.44e-10	-0.322472	0.012	0.385	2.62e-05		-0.373
Aurkaip1	8.88e-06	-0.322534	0.72	0.981	0.275872		-0.261
Atad5	3.93e-15	-0.322918	0.11	0.763	1.22e-10		-0.653
Lpcat1	1.21e-11	-0.323095	0.159	0.712	3.77e-07		-0.553
Rad21	2.64e-06	-0.323889	0.524	0.936	0.0819491		-0.412
Rpl36al	1.25e-05	-0.324091	0.549	0.942	0.38862		-0.393
Higd1a	1.43e-06	-0.324301	0.768	1	0.0444853		-0.232
Paics	2.31e-05	-0.324331	0.817	0.994	0.717917		-0.177
Zdhhc3	1.83e-08	-0.324587	0.341	0.865	0.000569107		-0.524
Pbk	2.82e-12	-0.32464	0.098	0.628	8.76e-08		-0.53
Chaf1a	3.18e-08	-0.324843	0.378	0.904	0.000987181		-0.526
Haus3	7.38e-13	-0.324864	0.098	0.647	2.29e-08		-0.549
Wee1	5.13e-12	-0.324916	0.159	0.75	1.59e-07		-0.591
Birc6	1.34e-06	-0.325432	0.512	0.942	0.0414735		-0.43
Naa25	3.38e-12	-0.325956	0.171	0.737	1.05e-07		-0.566
Hnrnpd	9.76e-07	-0.32609	0.976	1	0.0303004		-0.024
Pmm1	2.48e-10	-0.326437	0.171	0.705	7.71e-06		-0.534
Eif6	7.74e-06	-0.326898	0.756	0.987	0.240327		-0.231
Phb	1.73e-08	-0.327059	0.354	0.91	0.000536557		-0.556
Sf3b6	2.36e-06	-0.327264	0.817	0.994	0.0732864		-0.177
Aimp2	2.46e-07	-0.327569	0.39	0.917	0.00764882		-0.527
Basp1	7.2e-05	-0.327989	0.756	0.994	1		-0.238
Ubr5	8.54e-08	-0.328619	0.366	0.885	0.00265227		-0.519
Pcbp1	1.39e-06	-0.32873	0.939	1	0.04301		-0.061
Tcp1	4.26e-07	-0.32938	0.927	1	0.0132271		-0.073
Pnn	5.19e-05	-0.330171	0.829	0.994	1		-0.165
Pes1	4.72e-11	-0.33023	0.256	0.846	1.47e-06		-0.59
Crabp2	8.1e-07	-0.330306	0.354	0.808	0.0251646		-0.454
Pdcd11	4.04e-08	-0.330614	0.39	0.91	0.0012555		-0.52
Rpa2	8.51e-09	-0.331257	0.341	0.891	0.0002644		-0.55
Pitrm1	2.29e-11	-0.331351	0.146	0.692	7.12e-07		-0.546
Macf1	3.89e-06	-0.331851	0.427	0.872	0.120669		-0.445
Nup43	1.19e-07	-0.332267	0.39	0.91	0.00369805		-0.52
Slc25a39	2.17e-07	-0.332367	0.427	0.923	0.00675353		-0.496
Chchd1	7.17e-06	-0.33261	0.732	0.955	0.222799		-0.223
Rpl7l1	3.09e-07	-0.333173	0.549	0.962	0.00960874		-0.413
Cox19	1.06e-09	-0.333395	0.244	0.795	3.3e-05		-0.551
Cyc1	1.54e-07	-0.333714	0.817	0.987	0.0047725		-0.17
Prdx3	3.52e-10	-0.333789	0.171	0.679	1.09e-05		-0.508
Tmem167	6.48e-06	-0.334405	0.817	0.981	0.201199		-0.164
Gar1	7.86e-06	-0.334433	0.598	0.974	0.244031		-0.376
Cdc34	7.1e-07	-0.334536	0.561	0.955	0.0220432		-0.394
Ncapd3	1.29e-10	-0.334561	0.232	0.801	4.02e-06		-0.569
Ilf2	3.09e-06	-0.335316	0.768	0.994	0.0958087		-0.226
Casp8ap2	6.82e-07	-0.335854	0.488	0.942	0.0211677		-0.454
Chek1	5.98e-13	-0.336396	0.134	0.718	1.86e-08		-0.584
Ppp2r1b	3.08e-13	-0.336852	0.134	0.724	9.56e-09		-0.59
Abcf2	1.34e-08	-0.336974	0.366	0.885	0.000417242		-0.519
Ssbp3	9.24e-06	-0.337279	0.549	0.936	0.287084		-0.387
Gas1	7.65e-11	-0.337316	0.146	0.66	2.38e-06		-0.514
Rps3a1	1.46e-06	-0.337493	1	1	0.0452054		0
Bysl	6.99e-13	-0.337594	0.146	0.724	2.17e-08		-0.578
Nup62	1.02e-08	-0.337901	0.305	0.859	0.000316939		-0.554
Apom	6.4e-05	-0.338481	0.049	0.276	1		-0.227
Nkx1-2	1.7e-10	-0.338973	0.073	0.538	5.26e-06		-0.465
Polr1a	6.87e-13	-0.339412	0.171	0.782	2.13e-08		-0.611
Pbdc1	1.11e-05	-0.339501	0.524	0.962	0.343602		-0.438
Prim1	9.97e-14	-0.339675	0.159	0.801	3.1e-09		-0.642
Rpl14	6.2e-11	-0.339991	1	1	1.92e-06		0
Usp7	2.96e-08	-0.340068	0.427	0.942	0.000918717		-0.515
Arhgdia	6.18e-07	-0.340115	0.622	0.974	0.0191795		-0.352
Amot	1.24e-05	-0.340674	0.341	0.801	0.383847		-0.46
Atp5f1	4.98e-07	-0.341039	0.927	1	0.01545		-0.073
Vim	1.98e-05	-0.341101	0.549	0.942	0.615177		-0.393
Ddx27	2.07e-06	-0.341484	0.537	0.929	0.0641641		-0.392
Cmtm7	1.21e-12	-0.341533	0.134	0.718	3.76e-08		-0.584
Mlf2	3.87e-06	-0.341846	0.72	0.974	0.120025		-0.254
Zc3h18	2.62e-08	-0.341887	0.415	0.923	0.000812728		-0.508
Prpf40a	1.1e-05	-0.342735	0.841	1	0.343061		-0.159
Rtn4	7.36e-07	-0.343357	0.683	0.994	0.0228586		-0.311
Cox7c	5.71e-06	-0.343948	0.988	1	0.177289		-0.012
Purb	3.27e-06	-0.344207	0.598	0.987	0.101466		-0.389
Tma7	9.66e-07	-0.344566	0.915	1	0.0299874		-0.085
Noc3l	1.09e-13	-0.344749	0.073	0.622	3.39e-09		-0.549
Hjurp	1.35e-14	-0.344956	0.134	0.769	4.18e-10		-0.635
Prpf38b	2.56e-05	-0.345042	0.659	0.974	0.795967		-0.315
Elovl6	9.75e-14	-0.345181	0.134	0.756	3.03e-09		-0.622
Ubqln4	3.01e-15	-0.34539	0.061	0.654	9.35e-11		-0.593
Mthfd1	6.88e-13	-0.345561	0.146	0.75	2.14e-08		-0.604
Lsm6	7.36e-07	-0.345884	0.817	0.994	0.0228456		-0.177
Cinp	1.44e-13	-0.345999	0.171	0.801	4.48e-09		-0.63
Usp15	2.57e-08	-0.34611	0.317	0.872	0.000798606		-0.555
Usp14	1.99e-06	-0.346128	0.476	0.936	0.0618132		-0.46
Timm50	2.78e-07	-0.34648	0.427	0.923	0.00863106		-0.496
Scaf11	2.66e-07	-0.347328	0.78	0.981	0.00826873		-0.201
Igf2bp3	5.64e-06	-0.347613	0.585	0.955	0.175037		-0.37
Fkbp1a	2.65e-06	-0.347796	0.927	1	0.0822238		-0.073
Pak1	5.93e-14	-0.347951	0.085	0.673	1.84e-09		-0.588
Sap18	7.03e-07	-0.348163	0.488	0.942	0.0218291		-0.454
Srsf1	2.27e-07	-0.348312	0.78	0.987	0.00706369		-0.207
Rfc1	9.25e-06	-0.348402	0.659	0.955	0.287272		-0.296
Ube2r2	0.000116851	-0.348479	0.695	1	1		-0.305
Phlda3	8.47e-14	-0.349157	0.024	0.545	2.63e-09		-0.521
Cnih4	6.73e-07	-0.350778	0.524	0.955	0.0209083		-0.431
Mcm5	8.52e-07	-0.350832	0.5	0.974	0.0264619		-0.474
Bmp4	3.11e-09	-0.350935	0.012	0.365	9.66e-05		-0.353
Pds5a	1.97e-07	-0.350967	0.415	0.917	0.00612406		-0.502
Matr3	4.31e-06	-0.351154	0.793	0.981	0.133935		-0.188
Sae1	5.06e-07	-0.351193	0.829	0.994	0.0157242		-0.165
Sf3a1	1.76e-08	-0.351461	0.39	0.885	0.000546262		-0.495
Pabpc1	4.55e-06	-0.351583	0.951	1	0.141355		-0.049
Rps27a	1.42e-13	-0.352292	1	1	4.4e-09		0
Arl6ip1	2.15e-09	-0.352558	0.951	0.987	6.67e-05		-0.036
Naa10	6.52e-07	-0.352582	0.463	0.936	0.0202484		-0.473
Iars	7.74e-10	-0.353047	0.232	0.763	2.4e-05		-0.531
Exo1	1.23e-13	-0.354032	0.122	0.724	3.83e-09		-0.602
Ubtf	2.69e-07	-0.354273	0.512	0.968	0.00836572		-0.456
Cbx1	1.51e-06	-0.354517	0.89	1	0.046772		-0.11
Nmd3	3.2e-10	-0.355204	0.28	0.878	9.92e-06		-0.598
Aars	1.82e-14	-0.355711	0.134	0.776	5.65e-10		-0.642
Pgam1	3.98e-09	-0.355933	0.988	1	0.000123555		-0.012
Soat1	5.11e-07	-0.356309	0.39	0.872	0.0158654		-0.482
Psrc1	1.54e-14	-0.356591	0.049	0.603	4.78e-10		-0.554
Thyn1	3.78e-07	-0.35708	0.439	0.917	0.0117253		-0.478
Hdgfl3	7.97e-11	-0.357124	0.244	0.827	2.48e-06		-0.583
Map1b	4.22e-06	-0.357243	0.512	0.929	0.131087		-0.417
Rpp30	3.66e-10	-0.35807	0.28	0.84	1.14e-05		-0.56
Tardbp	2.02e-06	-0.358318	0.756	0.987	0.062629		-0.231
Bccip	1.89e-08	-0.358516	0.341	0.91	0.000585704		-0.569
Tipin	8.71e-07	-0.358794	0.573	0.917	0.0270601		-0.344
Rps6kb1	4.57e-10	-0.359352	0.256	0.801	1.42e-05		-0.545
Lrrc59	7.42e-07	-0.360989	0.512	0.962	0.0230433		-0.45
Rpl18	3.15e-16	-0.36105	1	1	9.79e-12		0
Peg3	0.0013015	-0.36141	0.866	0.994	1		-0.128
Timm8b	1.18e-06	-0.362244	0.78	0.981	0.0367281		-0.201
Las1l	6.03e-09	-0.362417	0.378	0.91	0.000187364		-0.532
Utp15	4.61e-13	-0.362458	0.146	0.744	1.43e-08		-0.598
Nudt19	1.53e-11	-0.36341	0.183	0.776	4.74e-07		-0.593
Mycn	5.31e-14	-0.363496	0.098	0.699	1.65e-09		-0.601
Rpl32	4.23e-16	-0.363534	1	1	1.31e-11		0
Anapc15	8.46e-12	-0.363664	0.244	0.84	2.63e-07		-0.596
Ilf3	4.14e-08	-0.363934	0.463	0.962	0.0012869		-0.499
Mapre1	9.34e-07	-0.364688	0.634	0.981	0.0290149		-0.347
Sox3	1.04e-12	-0.36477	0.012	0.481	3.22e-08		-0.469
C330027C09Rik	3.53e-16	-0.364932	0.061	0.673	1.1e-11		-0.612
Alpl	9.82e-16	-0.365011	0.012	0.571	3.05e-11		-0.559
Cdca2	2.42e-14	-0.365253	0.085	0.679	7.52e-10		-0.594
Timm17a	5.93e-07	-0.365274	0.549	0.968	0.0184218		-0.419
Nip7	3.42e-07	-0.365392	0.561	0.962	0.0106201		-0.401
Hint1	3.32e-09	-0.365599	0.976	1	0.00010319		-0.024
Cpsf6	4.28e-07	-0.365695	0.5	0.936	0.0132874		-0.436
Pimreg	2.1e-16	-0.365779	0.037	0.647	6.51e-12		-0.61
Polr2d	1.29e-07	-0.366216	0.5	0.949	0.00400897		-0.449
Fkbp11	3.91e-09	-0.366441	0.305	0.853	0.000121393		-0.548
2610318N02Rik	4.69e-16	-0.366586	0.11	0.776	1.46e-11		-0.666
Sgo2a	2.32e-15	-0.366897	0.085	0.699	7.21e-11		-0.614
Rpl6	2.38e-15	-0.366977	1	1	7.39e-11		0
Nufip1	5.63e-14	-0.366983	0.171	0.795	1.75e-09		-0.624
Rps16	2.01e-14	-0.366986	1	1	6.23e-10		0
Mettl9	4.6e-07	-0.36727	0.549	0.974	0.0142984		-0.425
Smchd1	6.12e-07	-0.367279	0.549	0.955	0.0189915		-0.406
Cad	4.1e-13	-0.367706	0.183	0.808	1.27e-08		-0.625
Spin2c	1.75e-08	-0.367846	0.061	0.429	0.00054303		-0.368
Rap1a	2.84e-08	-0.368712	0.402	0.872	0.000882397		-0.47
Rbm25	1.06e-07	-0.36886	0.878	1	0.00329972		-0.122
Hspa14	1.18e-10	-0.369166	0.305	0.891	3.68e-06		-0.586
Rpl35a	1.71e-12	-0.369373	1	1	5.32e-08		0
Get4	1.13e-10	-0.369399	0.244	0.827	3.52e-06		-0.583
Cdca7	2.43e-07	-0.369451	0.463	0.942	0.00755545		-0.479
Rpf2	1.51e-09	-0.369653	0.317	0.878	4.68e-05		-0.561
Abcf1	4.87e-07	-0.369691	0.805	0.981	0.0151145		-0.176
Pten	4.52e-08	-0.369842	0.378	0.904	0.00140384		-0.526
Myh10	5.42e-06	-0.370056	0.537	0.929	0.168302		-0.392
Zfp462	1.19e-10	-0.370252	0.195	0.712	3.7e-06		-0.517
Rps12	1.23e-12	-0.370285	1	1	3.83e-08		0
Ndufa5	2.12e-07	-0.370412	0.5	0.955	0.00659336		-0.455
Chaf1b	1.68e-12	-0.370685	0.159	0.744	5.22e-08		-0.585
Snrpf	4.86e-08	-0.37079	0.915	1	0.00151039		-0.085
Carm1	1.31e-10	-0.37135	0.256	0.821	4.07e-06		-0.565
Nsun2	1.18e-08	-0.371822	0.488	0.968	0.000365543		-0.48
Ssna1	3.05e-08	-0.372114	0.427	0.968	0.000946879		-0.541
Thoc7	1.11e-06	-0.372587	0.683	0.987	0.0345307		-0.304
Sf3a3	3.25e-07	-0.372674	0.598	0.981	0.0100904		-0.383
Ddx46	9.64e-07	-0.373339	0.829	1	0.0299211		-0.171
Aurkb	3.93e-15	-0.373925	0.098	0.737	1.22e-10		-0.639
Mrpl15	8.6e-08	-0.374226	0.585	0.968	0.00267133		-0.383
Trh	0.00101723	-0.374748	0.122	0.346	1		-0.224
Nsd2	6.21e-09	-0.37475	0.427	0.955	0.000192701		-0.528
Nol12	1.15e-11	-0.37545	0.207	0.776	3.57e-07		-0.569
Grpel1	1.34e-08	-0.37574	0.585	0.968	0.000416716		-0.383
Gmnn	6.37e-08	-0.376557	0.512	0.968	0.00197825		-0.456
Eef1akmt1	2.92e-08	-0.376573	0.415	0.91	0.000907667		-0.495
Pou3f1	1.51e-12	-0.377483	0.012	0.474	4.69e-08		-0.462
Kars	6.69e-10	-0.377592	0.317	0.853	2.08e-05		-0.536
Dtl	6.04e-10	-0.377658	0.268	0.833	1.88e-05		-0.565
Mdh2	1.13e-06	-0.377802	0.72	0.987	0.0350813		-0.267
Esf1	2.45e-08	-0.378056	0.585	0.981	0.000761712		-0.396
Ctcf	8.62e-07	-0.378148	0.707	1	0.0267683		-0.293
1810022K09Rik	4.86e-07	-0.379597	0.488	0.936	0.0150942		-0.448
Utp18	2.7e-10	-0.379658	0.305	0.923	8.38e-06		-0.618
Nifk	3.41e-08	-0.380157	0.439	0.929	0.00105908		-0.49
Lig1	2.75e-08	-0.38067	0.488	0.955	0.000853667		-0.467
Pop5	1.24e-07	-0.380671	0.439	0.942	0.00384475		-0.503
Rps6	3.04e-14	-0.380919	1	1	9.43e-10		0
Pkdcc	4.67e-11	-0.38156	0.061	0.526	1.45e-06		-0.465
Srrm2	9.77e-11	-0.381627	0.988	1	3.03e-06		-0.012
Abce1	2.59e-07	-0.381977	0.512	0.949	0.00802846		-0.437
Esco2	4.36e-17	-0.382497	0.037	0.654	1.35e-12		-0.617
Ifrd2	2.5e-18	-0.382705	0.061	0.744	7.76e-14		-0.683
Fasn	1.34e-13	-0.382728	0.159	0.756	4.16e-09		-0.597
Banf1	1.56e-09	-0.383628	0.829	1	4.84e-05		-0.171
Rbms1	2.11e-08	-0.384652	0.5	0.962	0.000655838		-0.462
Rpl8	6.36e-16	-0.38488	1	1	1.98e-11		0
Ung	2.84e-11	-0.385701	0.232	0.795	8.81e-07		-0.563
Zmynd19	6.09e-11	-0.385786	0.268	0.846	1.89e-06		-0.578
Btf3	5.42e-13	-0.386233	1	1	1.68e-08		0
Tomm70a	2.45e-07	-0.386633	0.549	0.987	0.00761081		-0.438
Hmgn1	2.66e-12	-0.3878	1	1	8.26e-08		0
Yars	2.28e-15	-0.388092	0.061	0.647	7.09e-11		-0.586
Dis3	4.07e-13	-0.388136	0.22	0.885	1.26e-08		-0.665
2810004N23Rik	2.37e-08	-0.388676	0.756	0.994	0.000734639		-0.238
Rnps1	2.04e-08	-0.38879	0.817	0.994	0.000633551		-0.177
Tmpo	3.66e-07	-0.389185	0.78	1	0.0113696		-0.22
Rplp2	1.58e-16	-0.389637	1	1	4.89e-12		0
Mrpl51	1.58e-06	-0.390126	0.671	1	0.0490481		-0.329
Rcc2	1.92e-07	-0.390257	0.683	0.994	0.00594863		-0.311
Nudcd2	7.87e-06	-0.391049	0.695	0.974	0.244483		-0.279
Odc1	1.32e-07	-0.391233	0.829	0.987	0.00410753		-0.158
Polr2j	1.53e-06	-0.391277	0.683	0.981	0.0474122		-0.298
Brix1	2.95e-09	-0.392726	0.622	0.981	9.16e-05		-0.359
Rad51	7.97e-12	-0.392788	0.207	0.821	2.47e-07		-0.614
Nop14	1.32e-07	-0.393472	0.439	0.929	0.00410998		-0.49
Nudt5	2.22e-08	-0.393861	0.573	0.968	0.000688081		-0.395
Vdac1	7.5e-08	-0.393962	0.732	0.987	0.00233027		-0.255
Pinx1	1.52e-12	-0.39543	0.244	0.846	4.73e-08		-0.602
Uqcrq	6.01e-08	-0.395565	0.793	1	0.00186636		-0.207
Csrp2	0.000127755	-0.39584	0.671	0.949	1		-0.278
Rps23	9.54e-16	-0.396659	1	1	2.96e-11		0
Nusap1	3.2e-17	-0.397821	0.11	0.801	9.95e-13		-0.691
Eif2s1	6.51e-08	-0.398064	0.829	0.994	0.00202017		-0.165
Rpl11	1.18e-17	-0.399356	1	1	3.67e-13		0
Pole4	6.93e-10	-0.399645	0.317	0.904	2.15e-05		-0.587
Csde1	1.15e-07	-0.399724	0.768	1	0.00355746		-0.232
Tceal8	1.12e-06	-0.400312	0.78	0.981	0.0347589		-0.201
Gemin5	1.95e-12	-0.400794	0.22	0.821	6.04e-08		-0.601
Dnajc2	1.82e-07	-0.401226	0.744	1	0.00564009		-0.256
Ipo7	3.69e-10	-0.401677	0.329	0.891	1.15e-05		-0.562
Atp5c1	3.27e-10	-0.402863	0.951	1	1.02e-05		-0.049
Ctps	3.39e-13	-0.402897	0.244	0.878	1.05e-08		-0.634
Tacc3	5.06e-14	-0.403228	0.183	0.827	1.57e-09		-0.644
Tsr1	1.03e-12	-0.403335	0.22	0.821	3.21e-08		-0.601
Alkbh1	3.79e-11	-0.40373	0.256	0.827	1.18e-06		-0.571
Ltv1	2.89e-13	-0.405134	0.195	0.808	8.97e-09		-0.613
Ak2	6.15e-07	-0.405154	0.573	0.968	0.0190861		-0.395
Pgp	1.37e-08	-0.406392	0.476	0.968	0.000424205		-0.492
Nudt21	2.39e-08	-0.40669	0.78	0.994	0.000740959		-0.214
Mrpl20	6.26e-09	-0.407025	0.841	0.981	0.000194372		-0.14
Srpk1	6.53e-08	-0.407113	0.768	0.987	0.00202923		-0.219
Rasgrp3	8.48e-11	-0.408245	0.073	0.532	2.63e-06		-0.459
Thoc3	9.51e-09	-0.408774	0.549	0.981	0.000295363		-0.432
Rpl13	1.48e-18	-0.409449	1	1	4.58e-14		0
Erh	8.96e-09	-0.409568	0.817	0.987	0.000278092		-0.17
Dcps	2.05e-12	-0.409896	0.207	0.827	6.36e-08		-0.62
Dnph1	2.85e-14	-0.410782	0.183	0.808	8.84e-10		-0.625
Pno1	1.57e-10	-0.411476	0.329	0.929	4.88e-06		-0.6
Nme4	7.17e-12	-0.411919	0.195	0.763	2.23e-07		-0.568
Lbr	7.53e-10	-0.412055	0.341	0.872	2.34e-05		-0.531
Ssb	4.54e-09	-0.412055	0.915	1	0.000140863		-0.085
Rad51ap1	6.35e-17	-0.412056	0.122	0.808	1.97e-12		-0.686
Wdr75	8.48e-12	-0.412086	0.317	0.904	2.63e-07		-0.587
Eif4ebp2	1.48e-07	-0.412667	0.524	0.917	0.00460194		-0.393
Ywhab	5.56e-09	-0.413018	0.841	0.987	0.000172807		-0.146
Pwp1	3.76e-13	-0.413328	0.207	0.827	1.17e-08		-0.62
Pdap1	8.29e-11	-0.413583	0.963	1	2.57e-06		-0.037
Hnrnpu	1.1e-07	-0.413877	0.988	1	0.00343142		-0.012
Noc2l	2.83e-09	-0.414506	0.366	0.885	8.78e-05		-0.519
Mrps5	7.48e-09	-0.415495	0.512	0.968	0.000232225		-0.456
Cebpz	8.79e-07	-0.415529	0.573	0.962	0.0272944		-0.389
Sigmar1	4.81e-15	-0.416254	0.122	0.744	1.49e-10		-0.622
Nde1	9.11e-17	-0.417106	0.122	0.795	2.83e-12		-0.673
Nop16	9.02e-09	-0.418079	0.341	0.821	0.000279997		-0.48
Ebna1bp2	3.11e-09	-0.41849	0.549	0.981	9.65e-05		-0.432
Plk1	9.77e-15	-0.419806	0.171	0.821	3.03e-10		-0.65
Uqcr10	1.04e-08	-0.420348	0.866	1	0.000323308		-0.134
Rad23b	6.35e-08	-0.421865	0.524	0.949	0.00197189		-0.425
Cox5a	2.23e-09	-0.421876	0.951	1	6.92e-05		-0.049
Eif3b	1.03e-08	-0.422656	0.732	0.981	0.000319443		-0.249
Mis18bp1	2.57e-12	-0.423042	0.159	0.718	7.99e-08		-0.559
Emc6	1.55e-08	-0.423623	0.622	0.974	0.000480235		-0.352
Fzd2	2.06e-09	-0.423741	0.341	0.891	6.4e-05		-0.55
Rcor2	2.55e-15	-0.423741	0.122	0.763	7.93e-11		-0.641
Trim71	8.8e-08	-0.423866	0.573	0.968	0.00273153		-0.395
Rps13	1.6e-17	-0.424291	1	1	4.95e-13		0
Znhit6	1.09e-11	-0.424341	0.28	0.885	3.4e-07		-0.605
Zfp36l2	1.02e-13	-0.42591	0.146	0.75	3.17e-09		-0.604
Psmd14	3.64e-09	-0.425975	0.537	0.962	0.000113038		-0.425
Ube2v2	1.23e-09	-0.426133	0.549	0.955	3.83e-05		-0.406
Melk	3.39e-16	-0.42625	0.11	0.782	1.05e-11		-0.672
Rasl11a	7.08e-17	-0.427115	0.049	0.679	2.2e-12		-0.63
Vcan	1.07e-15	-0.427626	0.073	0.686	3.34e-11		-0.613
Eif4a3	1.04e-08	-0.428447	0.634	0.987	0.000323808		-0.353
Exosc2	1.2e-10	-0.428739	0.28	0.865	3.72e-06		-0.585
Amd1	1.54e-11	-0.428952	0.305	0.897	4.79e-07		-0.592
Hddc2	2.89e-12	-0.428998	0.244	0.878	8.98e-08		-0.634
Tpr	1.57e-08	-0.429027	0.878	0.994	0.000488055		-0.116
Cycs	4.46e-08	-0.429027	0.817	1	0.00138426		-0.183
Grwd1	2.01e-14	-0.429622	0.183	0.821	6.25e-10		-0.638
Gapdh	2.1e-14	-0.42976	1	1	6.52e-10		0
Exosc5	2.34e-08	-0.429925	0.463	0.929	0.000726508		-0.466
Ankrd10	2.81e-12	-0.430604	0.256	0.833	8.72e-08		-0.577
Cbx3	8.98e-09	-0.430781	0.744	0.987	0.000278809		-0.243
Ccdc86	3.33e-12	-0.430968	0.305	0.878	1.03e-07		-0.573
Pfdn6	5.26e-09	-0.432136	0.744	0.994	0.000163239		-0.25
Nap1l1	3.22e-13	-0.432348	1	1	1e-08		0
Ckap4	5.61e-07	-0.433033	0.476	0.897	0.0174319		-0.421
Nt5dc2	1.05e-08	-0.434325	0.78	1	0.000327175		-0.22
Tcf15	1.45e-09	-0.434848	0.024	0.41	4.5e-05		-0.386
Bola2	5.91e-08	-0.435014	0.683	0.994	0.00183561		-0.311
Prelid1	1.18e-08	-0.435161	0.744	0.987	0.000366836		-0.243
Gata6	3.44e-12	-0.435361	0.037	0.506	1.07e-07		-0.469
Actl6a	1.76e-07	-0.435779	0.573	0.962	0.00547126		-0.389
Snrpa1	7.48e-10	-0.436529	0.793	1	2.32e-05		-0.207
Apex1	3.1e-08	-0.437632	0.72	1	0.000961472		-0.28
Mcm10	8.77e-17	-0.437686	0.073	0.724	2.72e-12		-0.651
Cd3eap	2.34e-13	-0.438273	0.244	0.891	7.26e-09		-0.647
Trim59	1.18e-13	-0.44056	0.244	0.897	3.65e-09		-0.653
Stmn1	8.96e-11	-0.440729	0.89	1	2.78e-06		-0.11
Cpsf2	1.49e-09	-0.441433	0.427	0.962	4.63e-05		-0.535
Ncapd2	3.36e-18	-0.441599	0.085	0.782	1.04e-13		-0.697
Blm	6.1e-14	-0.4422	0.171	0.788	1.89e-09		-0.617
Polr1d	7.53e-09	-0.442855	0.854	0.994	0.000233969		-0.14
Col18a1	1.08e-15	-0.442895	0.085	0.705	3.36e-11		-0.62
Ckap5	2.67e-09	-0.443461	0.402	0.917	8.29e-05		-0.515
Llph	1.32e-08	-0.443971	0.634	0.974	0.000410155		-0.34
Kif23	8.21e-18	-0.445836	0.098	0.782	2.55e-13		-0.684
Pdgfra	6.48e-16	-0.446936	0.024	0.59	2.01e-11		-0.566
Rrs1	1.49e-09	-0.448901	0.488	0.949	4.61e-05		-0.461
Rab2a	4.66e-09	-0.448988	0.524	0.974	0.000144797		-0.45
Kif11	1.19e-14	-0.449044	0.134	0.788	3.71e-10		-0.654
Snrpe	2.29e-11	-0.449786	0.963	1	7.1e-07		-0.037
Slc25a3	6.94e-10	-0.452701	0.939	0.994	2.16e-05		-0.055
Ndufaf4	2.72e-09	-0.454153	0.451	0.968	8.46e-05		-0.517
Kif20a	1.63e-17	-0.454172	0.085	0.769	5.05e-13		-0.684
Ola1	1.82e-10	-0.455133	0.683	0.968	5.66e-06		-0.285
Fbl	5.08e-10	-0.45533	0.829	1	1.58e-05		-0.171
Topbp1	2.1e-09	-0.456944	0.39	0.949	6.52e-05		-0.559
Rps18	1.81e-20	-0.457487	1	1	5.63e-16		0
Spc25	2.03e-17	-0.457733	0.183	0.891	6.32e-13		-0.708
Rplp1	3.53e-20	-0.458555	1	1	1.1e-15		0
Gbx2	6.91e-15	-0.459295	0.073	0.667	2.14e-10		-0.594
Sall4	1.64e-08	-0.459926	0.598	0.974	0.000509813		-0.376
U2surp	1.3e-08	-0.460119	0.72	0.994	0.000404074		-0.274
Dnmt1	1.01e-11	-0.460317	0.378	0.955	3.13e-07		-0.577
Uri1	2e-13	-0.460362	0.268	0.885	6.21e-09		-0.617
Lin28b	1.91e-18	-0.462129	0.085	0.756	5.93e-14		-0.671
Uck2	3.55e-19	-0.463914	0.098	0.788	1.1e-14		-0.69
Tyms	3.65e-10	-0.464107	0.488	0.923	1.13e-05		-0.435
Sap30	2.21e-16	-0.465954	0.171	0.859	6.86e-12		-0.688
Ranbp2	2.75e-09	-0.466493	0.439	0.936	8.55e-05		-0.497
Ddx54	4.84e-14	-0.467268	0.22	0.846	1.5e-09		-0.626
Mphosph10	7.85e-09	-0.467755	0.512	0.942	0.00024381		-0.43
Ak6	1.78e-11	-0.467871	0.354	0.917	5.53e-07		-0.563
Cdx4	6.21e-10	-0.468121	0	0.365	1.93e-05		-0.365
Got2	7.64e-09	-0.469652	0.5	0.942	0.000237279		-0.442
Rpl27a	2.49e-17	-0.469662	1	1	7.72e-13		0
Supt16	1.95e-09	-0.470142	0.902	1	6.05e-05		-0.098
Igfbp2	2.58e-10	-0.471403	0.305	0.853	8e-06		-0.548
Rpl19	2.92e-19	-0.471603	1	1	9.06e-15		0
Kif15	1.69e-17	-0.472383	0.146	0.846	5.26e-13		-0.7
Phf5a	2.47e-10	-0.473199	0.878	1	7.66e-06		-0.122
Lmnb1	6.75e-10	-0.473522	0.768	1	2.09e-05		-0.232
G3bp1	3.08e-08	-0.47355	0.854	1	0.000956935		-0.146
Dbf4	3.01e-13	-0.474759	0.28	0.897	9.36e-09		-0.617
Tra2b	2.2e-09	-0.475501	0.732	0.981	6.82e-05		-0.249
Ivns1abp	3.2e-12	-0.476024	0.378	0.949	9.94e-08		-0.571
Nhp2	2.88e-10	-0.476035	0.927	1	8.94e-06		-0.073
Eif2s2	1.12e-11	-0.476314	0.902	0.994	3.49e-07		-0.092
H19	3.2e-09	-0.478821	0.39	0.885	9.95e-05		-0.495
Sdad1	3.09e-11	-0.478972	0.341	0.942	9.59e-07		-0.601
Bcat1	9.24e-23	-0.479267	0.012	0.744	2.87e-18		-0.732
Rps9	6.61e-21	-0.479849	1	1	2.05e-16		0
Dcun1d5	1.64e-08	-0.480783	0.524	0.974	0.00050948		-0.45
Metap2	2.12e-10	-0.480902	0.78	0.987	6.58e-06		-0.207
Hoxb2	2.38e-15	-0.483295	0.098	0.705	7.4e-11		-0.607
Zrsr2	4.94e-11	-0.483552	0.439	0.923	1.53e-06		-0.484
Bzw1	1.58e-10	-0.483869	0.89	0.994	4.91e-06		-0.104
Hist1h1e	3.38e-13	-0.484859	0.207	0.827	1.05e-08		-0.62
Ddx3x	6.78e-10	-0.485047	0.659	0.981	2.1e-05		-0.322
Rpl3	2.12e-21	-0.485285	1	1	6.6e-17		0
Myef2	9.7e-11	-0.485473	0.39	0.878	3.01e-06		-0.488
Eef1e1	6.52e-12	-0.487009	0.305	0.891	2.03e-07		-0.586
Txndc17	7.12e-10	-0.487645	0.695	0.994	2.21e-05		-0.299
Dctd	2.1e-19	-0.488211	0.049	0.724	6.52e-15		-0.675
Ezh2	6.7e-11	-0.489472	0.744	1	2.08e-06		-0.256
Ube2i	5.81e-09	-0.490746	0.829	1	0.000180283		-0.171
Pum3	7.13e-13	-0.491321	0.317	0.942	2.21e-08		-0.625
Hnrnpdl	1.38e-09	-0.494224	0.89	0.994	4.29e-05		-0.104
Twist1	6.81e-11	-0.494351	0.073	0.526	2.12e-06		-0.453
Ppan	2.77e-12	-0.494781	0.329	0.885	8.59e-08		-0.556
Naa50	2.33e-10	-0.49713	0.524	0.968	7.23e-06		-0.444
Hnrnpa1	2.19e-16	-0.497645	1	1	6.81e-12		0
Hspa9	4.76e-10	-0.498625	0.707	0.987	1.48e-05		-0.28
Sssca1	2.59e-09	-0.50152	0.573	0.994	8.04e-05		-0.421
Hoxaas3	8.58e-10	-0.501704	0.085	0.526	2.67e-05		-0.441
Tma16	6.63e-15	-0.502098	0.207	0.859	2.06e-10		-0.652
Rcc1	5.11e-15	-0.50282	0.207	0.84	1.59e-10		-0.633
Akap12	1.07e-17	-0.503142	0.024	0.647	3.32e-13		-0.623
Cdk2ap1	2.74e-13	-0.504264	0.305	0.897	8.5e-09		-0.592
Pgk1	2.8e-13	-0.504744	0.939	1	8.7e-09		-0.061
Glrx5	1.8e-10	-0.505668	0.585	0.987	5.59e-06		-0.402
Aurka	3.83e-16	-0.508013	0.146	0.788	1.19e-11		-0.642
Tkt	1.92e-09	-0.508981	0.756	0.994	5.98e-05		-0.238
Bub3	2.76e-12	-0.509049	0.561	0.955	8.57e-08		-0.394
Dnajc9	2.12e-10	-0.509076	0.451	0.962	6.59e-06		-0.511
Mettl1	7.66e-13	-0.509846	0.341	0.962	2.38e-08		-0.621
Dhfr	2.09e-12	-0.511073	0.378	0.936	6.5e-08		-0.558
Usp10	1.51e-11	-0.511429	0.366	0.923	4.67e-07		-0.557
Ppia	2.42e-22	-0.51233	1	1	7.5e-18		0
Epha4	9.93e-11	-0.513012	0.329	0.846	3.08e-06		-0.517
Ptma	4.23e-13	-0.515482	1	1	1.31e-08		0
Eif5b	3.72e-10	-0.515944	0.805	1	1.15e-05		-0.195
Psat1	1.48e-12	-0.517603	0.293	0.897	4.61e-08		-0.604
Ncapg	3.09e-19	-0.518552	0.11	0.833	9.59e-15		-0.723
Khdrbs1	5.73e-11	-0.518694	0.732	0.981	1.78e-06		-0.249
Sox11	7.63e-09	-0.520295	0.695	0.987	0.000237046		-0.292
Rpl35	6.3e-14	-0.520945	0.988	1	1.96e-09		-0.012
Polr2f	3.07e-10	-0.522944	0.744	0.981	9.52e-06		-0.237
Sfxn1	2.4e-11	-0.524652	0.683	0.994	7.45e-07		-0.311
Mcm3	4.27e-10	-0.525783	0.671	0.994	1.33e-05		-0.323
Erp29	6.95e-11	-0.525786	0.61	0.994	2.16e-06		-0.384
Rps17	9.16e-20	-0.526241	1	1	2.84e-15		0
Umps	5.2e-17	-0.526912	0.195	0.897	1.61e-12		-0.702
Rexo2	1.85e-12	-0.527148	0.39	0.936	5.75e-08		-0.546
Rcl1	3.25e-18	-0.527367	0.122	0.827	1.01e-13		-0.705
Gspt1	1.02e-11	-0.528355	0.817	1	3.18e-07		-0.183
Fgfr1	7.47e-11	-0.528759	0.463	0.91	2.32e-06		-0.447
Txnl4a	5.62e-11	-0.532923	0.659	0.968	1.74e-06		-0.309
Chd1	3.34e-11	-0.534054	0.549	0.981	1.04e-06		-0.432
Pfkl	6.57e-12	-0.534164	0.427	0.923	2.04e-07		-0.496
Snrpd3	1.29e-13	-0.534203	0.902	1	4.02e-09		-0.098
Grsf1	3.6e-07	-0.534432	0.585	0.994	0.0111893		-0.409
Atad2	3.14e-14	-0.534655	0.293	0.968	9.76e-10		-0.675
Mad2l1	3.05e-18	-0.535653	0.183	0.872	9.47e-14		-0.689
Ywhag	1.4e-14	-0.536058	0.28	0.929	4.35e-10		-0.649
Fam162a	2.68e-11	-0.536337	0.683	0.987	8.32e-07		-0.304
Anp32e	3.97e-10	-0.536447	0.768	1	1.23e-05		-0.232
Mak16	1.81e-10	-0.536925	0.512	0.942	5.62e-06		-0.43
Uchl3	3.12e-10	-0.538824	0.561	0.962	9.69e-06		-0.401
Ccnb2	1.35e-14	-0.539136	0.244	0.904	4.21e-10		-0.66
Cacybp	3.92e-13	-0.539636	0.89	1	1.22e-08		-0.11
Naa15	1.63e-09	-0.539751	0.573	0.974	5.06e-05		-0.401
Igfbp4	1.01e-19	-0.539882	0.073	0.795	3.14e-15		-0.722
Slc2a3	0.00591149	-0.540724	0.72	0.917	1		-0.197
Hk2	1.84e-18	-0.541361	0.11	0.788	5.72e-14		-0.678
Eef1g	4.89e-17	-0.542394	0.963	1	1.52e-12		-0.037
Gga2	1.6e-13	-0.543814	0.317	0.917	4.98e-09		-0.6
Plk4	3.33e-15	-0.543935	0.232	0.91	1.03e-10		-0.678
Wdr18	1.18e-12	-0.545193	0.402	0.974	3.68e-08		-0.572
Ybx1	1.72e-21	-0.54826	1	1	5.35e-17		0
Pfn1	4.52e-16	-0.549179	1	1	1.4e-11		0
Rpl7a	3.56e-19	-0.550335	1	1	1.1e-14		0
Fn1	4.01e-08	-0.550526	0.451	0.904	0.00124537		-0.453
Eif4a1	5.25e-14	-0.550687	0.951	1	1.63e-09		-0.049
Bub1b	1.43e-18	-0.552657	0.11	0.801	4.45e-14		-0.691
Glrx3	5.44e-11	-0.555313	0.744	0.994	1.69e-06		-0.25
Gins2	1.45e-16	-0.556885	0.207	0.897	4.5e-12		-0.69
Rps11	7.32e-23	-0.557116	1	1	2.27e-18		0
H2afx	1.79e-15	-0.55969	0.671	1	5.55e-11		-0.329
Snrpb	3.65e-13	-0.55993	0.915	1	1.13e-08		-0.085
Trip13	1.26e-18	-0.560112	0.122	0.84	3.9e-14		-0.718
Phgdh	5.13e-17	-0.561214	0.146	0.833	1.59e-12		-0.687
Ppih	1.56e-12	-0.561852	0.427	0.929	4.86e-08		-0.502
Exosc7	3.78e-12	-0.563136	0.451	0.942	1.17e-07		-0.491
Mrps15	1.46e-12	-0.563747	0.354	0.936	4.53e-08		-0.582
Timm9	3.1e-16	-0.564397	0.207	0.859	9.63e-12		-0.652
Rpl4	1.71e-20	-0.564919	1	1	5.32e-16		0
Atad3a	1.32e-15	-0.565243	0.244	0.897	4.11e-11		-0.653
Exosc8	3.59e-12	-0.566452	0.451	0.936	1.12e-07		-0.485
Ccnb1	7.16e-19	-0.56647	0.256	0.974	2.22e-14		-0.718
Ssrp1	4.37e-13	-0.57017	0.805	0.994	1.36e-08		-0.189
Snhg12	7.38e-14	-0.570343	0.305	0.872	2.29e-09		-0.567
Hnrnpc	2.2e-14	-0.574155	0.902	1	6.82e-10		-0.098
Srsf3	1.04e-13	-0.576789	0.963	1	3.21e-09		-0.037
Rbm3	3.18e-13	-0.576803	0.841	1	9.89e-09		-0.159
Mtdh	5.1e-14	-0.577846	0.732	0.987	1.58e-09		-0.255
Ddx18	7.6e-12	-0.580552	0.61	0.974	2.36e-07		-0.364
Hmmr	6.82e-18	-0.580581	0.085	0.763	2.12e-13		-0.678
Lsm5	4.83e-12	-0.580931	0.671	0.962	1.5e-07		-0.291
[truncated: 201 more rows]

## Sheet: Sup Table 5
Supplementary Table 5: Left-right organizer (LRO) sub-cluster 1 marker genes. Marker genes calculated by the Seurat package ranked by average Log2 fold change (avg_log2FC). Pct.1 = percentage of cells in the LRO sub-cluster 1 that express the gene. Pct.2 = percentage of cells in the non-LRO sub-cluster 1 clusters that express the gene.
	p_val	avg_log2FC	pct.1	pct.2	p_val_adj		pct.1-pct.2
Fabp5	2.88e-31	1.94373	1	0.549	8.95e-27		-0.451
Hspd1	1.13e-34	1.66046	1	0.927	3.5e-30		-0.073
Ncl	3.35e-32	1.53141	1	1	1.04e-27		0
Ccnd2	2.22e-27	1.4863	0.968	0.268	6.91e-23		-0.7
Eif5a	7.18e-33	1.46407	1	0.927	2.23e-28		-0.073
Ube2c	9.42e-26	1.42875	0.981	0.232	2.93e-21		-0.749
Pclaf	2.87e-24	1.42791	0.987	0.354	8.92e-20		-0.633
Dctpp1	5.79e-30	1.40497	1	0.585	1.8e-25		-0.415
Npm1	8.43e-36	1.39259	1	1	2.62e-31		0
Mif	3.54e-30	1.387	1	0.951	1.1e-25		-0.049
Crabp1	5.11e-23	1.36942	0.865	0.183	1.59e-18		-0.682
Nme1	2.08e-30	1.36756	1	0.78	6.46e-26		-0.22
Srm	2.31e-30	1.35929	0.987	0.354	7.16e-26		-0.633
Ppp1r14b	1.89e-28	1.34904	1	0.756	5.88e-24		-0.244
AC160336.1	9.47e-26	1.34223	1	0.939	2.94e-21		-0.061
Birc5	1.58e-27	1.31713	0.974	0.244	4.9e-23		-0.73
Hist1h2ap	1.37e-21	1.31309	0.904	0.183	4.25e-17		-0.721
Dut	1.72e-27	1.29803	1	0.744	5.34e-23		-0.256
Cdv3	9.18e-27	1.19938	1	0.78	2.85e-22		-0.22
Ranbp1	5.5e-28	1.19613	1	0.89	1.71e-23		-0.11
Anp32b	7.23e-29	1.18562	1	0.915	2.24e-24		-0.085
C1qbp	4.09e-29	1.17995	1	0.598	1.27e-24		-0.402
Eif4ebp1	1.85e-27	1.14131	0.955	0.195	5.73e-23		-0.76
Smc4	1.81e-23	1.1256	0.962	0.256	5.61e-19		-0.706
Hspe1	2.41e-32	1.12032	1	0.976	7.49e-28		-0.024
Smc6	4.53e-21	1.11344	1	0.451	1.41e-16		-0.549
Ran	2.4e-30	1.11136	1	0.988	7.45e-26		-0.012
Lyar	5.13e-24	1.1108	1	0.61	1.59e-19		-0.39
Tpi1	6.56e-23	1.10462	0.994	0.634	2.04e-18		-0.36
Top2a	1.36e-21	1.06962	0.981	0.28	4.23e-17		-0.701
Nucks1	4.27e-25	1.06735	0.994	0.829	1.33e-20		-0.165
Rps27l	1.91e-30	1.06418	1	0.939	5.93e-26		-0.061
Abracl	2.12e-24	1.05921	0.974	0.293	6.58e-20		-0.681
Cks1b	2.23e-24	1.0582	1	0.512	6.92e-20		-0.488
Id3	9.21e-19	1.05367	0.929	0.341	2.86e-14		-0.588
Dnmt3b	5.22e-21	1.04605	0.955	0.402	1.62e-16		-0.553
Hmgb2	5.76e-23	1.04496	1	0.902	1.79e-18		-0.098
Prdx6	7.62e-26	1.04142	1	0.768	2.37e-21		-0.232
Mest	2.06e-18	1.03399	0.808	0.171	6.4e-14		-0.637
Ybx3	3.7e-24	1.03333	0.981	0.598	1.15e-19		-0.383
Cenpa	4.5e-23	1.02404	0.987	0.341	1.4e-18		-0.646
Akr1b3	1.07e-21	1.0222	0.949	0.366	3.33e-17		-0.583
Eif1ax	3.54e-25	1.01886	1	0.671	1.1e-20		-0.329
Id2	9.82e-22	1.00491	0.795	0.073	3.05e-17		-0.722
Ldha	4.9e-25	0.996494	1	1	1.52e-20		0
Rrm2	4.03e-21	0.994331	0.987	0.293	1.25e-16		-0.694
Nasp	7.6e-23	0.984987	1	0.902	2.36e-18		-0.098
Pkm	3.64e-28	0.984361	1	0.976	1.13e-23		-0.024
Aprt	1.85e-21	0.982919	0.994	0.634	5.74e-17		-0.36
Ppa1	9.57e-24	0.976345	1	0.671	2.97e-19		-0.329
Hist1h1b	6.4e-20	0.971368	0.878	0.183	1.99e-15		-0.695
Nolc1	8.63e-23	0.9711	1	0.561	2.68e-18		-0.439
Phlda2	2.63e-14	0.964297	0.936	0.329	8.17e-10		-0.607
Cited1	5.27e-12	0.949772	0.705	0.22	1.64e-07		-0.485
Rpl22l1	1.32e-21	0.939824	1	0.963	4.1e-17		-0.037
Bzw2	5.47e-22	0.93154	0.994	0.488	1.7e-17		-0.506
Mrto4	2.81e-22	0.930826	1	0.378	8.74e-18		-0.622
Lsm2	7.54e-20	0.930109	1	0.634	2.34e-15		-0.366
Trp53	4.41e-21	0.926307	0.942	0.305	1.37e-16		-0.637
Nop58	2.06e-20	0.923486	1	0.695	6.38e-16		-0.305
Aldh1a2	1.19e-12	0.920752	0.692	0.159	3.71e-08		-0.533
Pa2g4	2.64e-19	0.91399	1	0.744	8.2e-15		-0.256
Gnl3	1.81e-20	0.911483	0.981	0.415	5.62e-16		-0.566
Smc2	8.27e-20	0.911098	0.987	0.488	2.57e-15		-0.499
Lin28a	1.1e-18	0.905154	0.994	0.537	3.41e-14		-0.457
Srsf2	5.37e-23	0.902481	1	0.878	1.67e-18		-0.122
Aldoa	3.79e-23	0.895314	1	0.854	1.18e-18		-0.146
Gja1	3.17e-26	0.892794	0.942	0.11	9.84e-22		-0.832
Mki67	1.09e-22	0.885958	0.929	0.146	3.4e-18		-0.783
Srsf7	6.81e-22	0.885752	1	0.756	2.12e-17		-0.244
Tpx2	6.65e-22	0.876371	0.962	0.195	2.07e-17		-0.767
Ddx21	1.17e-20	0.876315	0.974	0.39	3.63e-16		-0.584
Fscn1	4.84e-20	0.873756	0.981	0.537	1.5e-15		-0.444
Mpp6	3.03e-21	0.857354	0.968	0.317	9.4e-17		-0.651
Eef1d	5.55e-23	0.853259	1	0.951	1.72e-18		-0.049
Set	1e-23	0.849386	1	1	3.11e-19		0
Dek	4.41e-19	0.84691	1	0.915	1.37e-14		-0.085
Fbxo5	2.22e-22	0.846588	0.878	0.122	6.91e-18		-0.756
Rangrf	2.57e-24	0.845683	0.936	0.171	7.99e-20		-0.765
Tomm5	1.67e-17	0.842992	0.987	0.634	5.19e-13		-0.353
H2afz	2.67e-23	0.842827	1	0.988	8.28e-19		-0.012
Tubb5	4.16e-20	0.842498	1	0.988	1.29e-15		-0.012
Cenpf	3.02e-16	0.83186	0.981	0.427	9.37e-12		-0.554
Cdk1	5.17e-20	0.829658	0.929	0.244	1.61e-15		-0.685
Selenoh	3.67e-19	0.829454	1	0.866	1.14e-14		-0.134
Cdca8	3.78e-20	0.828931	0.974	0.317	1.17e-15		-0.657
Ddx39	2.66e-20	0.827934	0.987	0.622	8.27e-16		-0.365
Gpx1	3.43e-19	0.827318	0.994	0.634	1.07e-14		-0.36
Mat2a	3.45e-17	0.82489	0.994	0.72	1.07e-12		-0.274
Impdh2	1.86e-19	0.817761	0.981	0.646	5.77e-15		-0.335
Ccna2	4.04e-21	0.810877	0.949	0.195	1.25e-16		-0.754
Snu13	3.45e-21	0.797813	1	0.841	1.07e-16		-0.159
Meis2	5.97e-14	0.797799	0.949	0.5	1.85e-09		-0.449
Wdr43	1.03e-17	0.794536	0.981	0.524	3.2e-13		-0.457
Gpatch4	9.8e-21	0.794026	0.936	0.256	3.04e-16		-0.68
Serbp1	1.19e-25	0.787829	1	0.988	3.7e-21		-0.012
Atic	4.07e-20	0.779486	0.974	0.378	1.27e-15		-0.596
Top1	2.39e-17	0.777749	1	0.841	7.42e-13		-0.159
Tomm20	2.1e-20	0.777161	0.994	0.902	6.51e-16		-0.092
Cks2	1.31e-18	0.776424	0.981	0.524	4.07e-14		-0.457
Cdca3	4.16e-23	0.775574	0.904	0.122	1.29e-18		-0.782
Dkc1	1.86e-17	0.774007	0.994	0.573	5.78e-13		-0.421
Phb2	1.04e-19	0.771731	1	0.768	3.22e-15		-0.232
Ube2s	1.86e-18	0.768504	1	0.78	5.77e-14		-0.22
Spink1	0.000163985	0.761844	0.654	0.293	1		-0.361
Txnrd1	7.97e-18	0.760673	0.981	0.415	2.47e-13		-0.566
Cenpe	8.23e-20	0.758312	0.917	0.195	2.55e-15		-0.722
Taf1d	2.16e-16	0.75526	0.994	0.671	6.72e-12		-0.323
Fubp1	7.95e-17	0.753993	1	0.768	2.47e-12		-0.232
Atp5g1	7.48e-20	0.751206	1	0.902	2.32e-15		-0.098
Npm3	1.45e-17	0.750996	0.987	0.585	4.51e-13		-0.402
Nop56	3.48e-15	0.750185	1	0.707	1.08e-10		-0.293
Hells	1.66e-15	0.747794	0.974	0.451	5.15e-11		-0.523
Alyref	6.71e-18	0.746965	0.994	0.695	2.08e-13		-0.299
Mrpl12	3.33e-18	0.744927	1	0.659	1.04e-13		-0.341
Pou5f1	6.63e-15	0.741177	0.904	0.341	2.06e-10		-0.563
Cnbp	2.1e-19	0.737943	1	0.878	6.53e-15		-0.122
Hand1	1.07e-10	0.735534	0.391	0	3.32e-06		-0.391
Bex1	7.49e-12	0.735488	0.987	0.78	2.33e-07		-0.207
Ccne1	3.33e-20	0.734493	0.865	0.171	1.03e-15		-0.694
Prmt1	1.02e-16	0.732897	0.994	0.878	3.17e-12		-0.116
Sumo2	1.58e-24	0.732587	1	1	4.91e-20		0
Cdc20	5.1e-19	0.732412	0.929	0.22	1.58e-14		-0.709
Hmgb1	1.49e-21	0.725273	1	1	4.64e-17		0
Ptn	3.93e-15	0.720785	0.788	0.183	1.22e-10		-0.605
Snx5	2.08e-15	0.714169	0.981	0.585	6.45e-11		-0.396
Pcdh19	4.58e-16	0.712013	0.551	0	1.42e-11		-0.551
Tuba1b	2.34e-15	0.711741	1	0.878	7.26e-11		-0.122
Bri3	1.1e-15	0.711619	0.994	0.524	3.42e-11		-0.47
Mrpl18	2.6e-16	0.71072	1	0.707	8.09e-12		-0.293
Dtymk	1.06e-15	0.708909	0.994	0.512	3.3e-11		-0.482
Lsm3	2.59e-15	0.705048	0.987	0.683	8.04e-11		-0.304
Gtpbp4	2.3e-15	0.700868	1	0.659	7.13e-11		-0.341
Clspn	2.55e-19	0.699054	0.917	0.22	7.93e-15		-0.697
Actg1	7.73e-16	0.69826	1	0.988	2.4e-11		-0.012
Slc2a1	2.61e-09	0.698145	0.981	0.646	8.09e-05		-0.335
Rbbp7	1.41e-13	0.696956	0.981	0.659	4.39e-09		-0.322
Usp1	3.21e-19	0.696901	0.968	0.28	9.97e-15		-0.688
Fkbp3	5.68e-17	0.69585	1	0.902	1.77e-12		-0.098
Spc24	2.93e-15	0.694541	0.994	0.524	9.09e-11		-0.47
Nop10	1.7e-15	0.691306	1	0.866	5.27e-11		-0.134
Rrp15	2.93e-19	0.689055	0.923	0.256	9.1e-15		-0.667
Clns1a	7.44e-15	0.687918	1	0.561	2.31e-10		-0.439
Igf2bp1	1.87e-14	0.684035	0.987	0.671	5.81e-10		-0.316
Ipo5	8.39e-14	0.679147	0.936	0.427	2.61e-09		-0.509
Kif20b	3.17e-21	0.679142	0.872	0.122	9.85e-17		-0.75
Tomm40	6.42e-15	0.677007	0.994	0.585	1.99e-10		-0.409
Dusp9	6.23e-21	0.676875	0.776	0.061	1.93e-16		-0.715
Zfp706	1.84e-16	0.675032	0.987	0.573	5.7e-12		-0.414
Epop	6.09e-20	0.672645	0.872	0.159	1.89e-15		-0.713
Mrpl42	4.2e-16	0.672559	0.994	0.756	1.31e-11		-0.238
Cct3	9.77e-16	0.670091	0.994	0.829	3.03e-11		-0.165
Tcerg1	8.32e-15	0.669116	0.955	0.476	2.58e-10		-0.479
Wdr12	1.51e-17	0.666206	0.929	0.244	4.7e-13		-0.685
Fkbp4	2.7e-17	0.662867	1	0.878	8.38e-13		-0.122
Mtap	1.47e-18	0.662236	0.897	0.207	4.56e-14		-0.69
Dhx15	1.41e-14	0.662223	0.981	0.549	4.38e-10		-0.432
Syncrip	8.33e-13	0.661303	0.994	0.61	2.59e-08		-0.384
Hnrnpab	3.48e-15	0.660876	1	0.915	1.08e-10		-0.085
Eno1	2.13e-15	0.659849	1	0.939	6.61e-11		-0.061
U2af1	4.13e-17	0.659617	1	0.902	1.28e-12		-0.098
Emg1	2.15e-15	0.659035	0.987	0.622	6.68e-11		-0.365
Cdx1	2.49e-08	0.656077	0.782	0.317	0.000771896		-0.465
Ftsj3	1.99e-15	0.654249	0.923	0.305	6.19e-11		-0.618
Kpnb1	1.33e-15	0.649353	0.994	0.598	4.13e-11		-0.396
Pabpc4	1.41e-15	0.647476	0.942	0.378	4.37e-11		-0.564
Tcof1	3.43e-14	0.643748	0.917	0.341	1.07e-09		-0.576
Prtg	3.39e-13	0.642293	1	0.915	1.05e-08		-0.085
Rpl36	9.32e-20	0.63992	1	0.988	2.9e-15		-0.012
Rangap1	3.1e-15	0.639722	0.981	0.439	9.62e-11		-0.542
Hist1h2ae	8.8e-16	0.639223	0.872	0.232	2.73e-11		-0.64
Rbp4	0.0652782	0.638629	0.462	0.256	1		-0.206
Rps2	2.34e-16	0.633826	1	1	7.28e-12		0
Eprs	7.3e-14	0.630749	0.994	0.683	2.27e-09		-0.311
Rps25	6.35e-20	0.628072	1	1	1.97e-15		0
Rsl1d1	7.43e-14	0.622766	0.994	0.817	2.31e-09		-0.177
Ppig	9.36e-15	0.622282	1	0.756	2.91e-10		-0.244
Gcsh	2.83e-13	0.620302	0.968	0.573	8.8e-09		-0.395
Mybbp1a	8.14e-14	0.617657	0.968	0.476	2.53e-09		-0.492
Stmn2	1.43e-14	0.616199	0.763	0.183	4.43e-10		-0.58
Bub1	5.79e-21	0.614318	0.885	0.122	1.8e-16		-0.763
Incenp	1.56e-17	0.613446	0.91	0.22	4.84e-13		-0.69
Emc8	2.1e-14	0.611764	0.955	0.463	6.52e-10		-0.492
Snrpd1	4.9e-14	0.611013	1	0.927	1.52e-09		-0.073
Eif4g1	1.03e-11	0.610809	0.994	0.695	3.21e-07		-0.299
Uhrf1	1.89e-13	0.605764	0.923	0.341	5.85e-09		-0.582
Eef1b2	5.37e-21	0.602242	1	1	1.67e-16		0
Rrp1b	3.86e-14	0.597919	0.962	0.378	1.2e-09		-0.584
Pcbp4	2.06e-13	0.596124	0.949	0.39	6.39e-09		-0.559
Mdn1	5.8e-15	0.593211	0.897	0.268	1.8e-10		-0.629
Bex4	2.67e-09	0.59208	0.968	0.659	8.3e-05		-0.309
Rpl12	8.18e-24	0.591631	1	1	2.54e-19		0
Eif3j1	2.64e-11	0.589943	0.968	0.537	8.19e-07		-0.431
Ppp1cc	1.48e-12	0.587172	0.994	0.707	4.61e-08		-0.287
mt-Nd1	5.41e-16	0.586277	1	0.988	1.68e-11		-0.012
Rpl31	4.94e-18	0.585161	1	0.988	1.53e-13		-0.012
Ppat	4.22e-13	0.584586	0.936	0.354	1.31e-08		-0.582
Cdc25a	6.49e-17	0.584038	0.91	0.244	2.01e-12		-0.666
Slc16a3	2.52e-18	0.58364	0.827	0.122	7.83e-14		-0.705
Vars	7.98e-15	0.583326	0.891	0.244	2.48e-10		-0.647
Prc1	2.11e-17	0.582831	0.776	0.11	6.56e-13		-0.666
Lsm5	4.83e-12	0.580931	0.962	0.671	1.5e-07		-0.291
Hmmr	6.82e-18	0.580581	0.763	0.085	2.12e-13		-0.678
Ddx18	7.6e-12	0.580552	0.974	0.61	2.36e-07		-0.364
Mtdh	5.1e-14	0.577846	0.987	0.732	1.58e-09		-0.255
Rbm3	3.18e-13	0.576803	1	0.841	9.89e-09		-0.159
Srsf3	1.04e-13	0.576789	1	0.963	3.21e-09		-0.037
Hnrnpc	2.2e-14	0.574155	1	0.902	6.82e-10		-0.098
Snhg12	7.38e-14	0.570343	0.872	0.305	2.29e-09		-0.567
Ssrp1	4.37e-13	0.57017	0.994	0.805	1.36e-08		-0.189
Ccnb1	7.16e-19	0.56647	0.974	0.256	2.22e-14		-0.718
Exosc8	3.59e-12	0.566452	0.936	0.451	1.12e-07		-0.485
Atad3a	1.32e-15	0.565243	0.897	0.244	4.11e-11		-0.653
Rpl4	1.71e-20	0.564919	1	1	5.32e-16		0
Timm9	3.1e-16	0.564397	0.859	0.207	9.63e-12		-0.652
Mrps15	1.46e-12	0.563747	0.936	0.354	4.53e-08		-0.582
Exosc7	3.78e-12	0.563136	0.942	0.451	1.17e-07		-0.491
Ppih	1.56e-12	0.561852	0.929	0.427	4.86e-08		-0.502
Phgdh	5.13e-17	0.561214	0.833	0.146	1.59e-12		-0.687
Trip13	1.26e-18	0.560112	0.84	0.122	3.9e-14		-0.718
Snrpb	3.65e-13	0.55993	1	0.915	1.13e-08		-0.085
H2afx	1.79e-15	0.55969	1	0.671	5.55e-11		-0.329
Rps11	7.32e-23	0.557116	1	1	2.27e-18		0
Gins2	1.45e-16	0.556885	0.897	0.207	4.5e-12		-0.69
Glrx3	5.44e-11	0.555313	0.994	0.744	1.69e-06		-0.25
Bub1b	1.43e-18	0.552657	0.801	0.11	4.45e-14		-0.691
Eif4a1	5.25e-14	0.550687	1	0.951	1.63e-09		-0.049
Fn1	4.01e-08	0.550526	0.904	0.451	0.00124537		-0.453
Rpl7a	3.56e-19	0.550335	1	1	1.1e-14		0
Pfn1	4.52e-16	0.549179	1	1	1.4e-11		0
Ybx1	1.72e-21	0.54826	1	1	5.35e-17		0
Wdr18	1.18e-12	0.545193	0.974	0.402	3.68e-08		-0.572
Plk4	3.33e-15	0.543935	0.91	0.232	1.03e-10		-0.678
Gga2	1.6e-13	0.543814	0.917	0.317	4.98e-09		-0.6
Eef1g	4.89e-17	0.542394	1	0.963	1.52e-12		-0.037
Hk2	1.84e-18	0.541361	0.788	0.11	5.72e-14		-0.678
Slc2a3	0.00591149	0.540724	0.917	0.72	1		-0.197
Igfbp4	1.01e-19	0.539882	0.795	0.073	3.14e-15		-0.722
Naa15	1.63e-09	0.539751	0.974	0.573	5.06e-05		-0.401
Cacybp	3.92e-13	0.539636	1	0.89	1.22e-08		-0.11
Ccnb2	1.35e-14	0.539136	0.904	0.244	4.21e-10		-0.66
Uchl3	3.12e-10	0.538824	0.962	0.561	9.69e-06		-0.401
Mak16	1.81e-10	0.536925	0.942	0.512	5.62e-06		-0.43
Anp32e	3.97e-10	0.536447	1	0.768	1.23e-05		-0.232
Fam162a	2.68e-11	0.536337	0.987	0.683	8.32e-07		-0.304
Ywhag	1.4e-14	0.536058	0.929	0.28	4.35e-10		-0.649
Mad2l1	3.05e-18	0.535653	0.872	0.183	9.47e-14		-0.689
Atad2	3.14e-14	0.534655	0.968	0.293	9.76e-10		-0.675
Grsf1	3.6e-07	0.534432	0.994	0.585	0.0111893		-0.409
Snrpd3	1.29e-13	0.534203	1	0.902	4.02e-09		-0.098
Pfkl	6.57e-12	0.534164	0.923	0.427	2.04e-07		-0.496
Chd1	3.34e-11	0.534054	0.981	0.549	1.04e-06		-0.432
Txnl4a	5.62e-11	0.532923	0.968	0.659	1.74e-06		-0.309
Fgfr1	7.47e-11	0.528759	0.91	0.463	2.32e-06		-0.447
Gspt1	1.02e-11	0.528355	1	0.817	3.18e-07		-0.183
Rcl1	3.25e-18	0.527367	0.827	0.122	1.01e-13		-0.705
Rexo2	1.85e-12	0.527148	0.936	0.39	5.75e-08		-0.546
Umps	5.2e-17	0.526912	0.897	0.195	1.61e-12		-0.702
Rps17	9.16e-20	0.526241	1	1	2.84e-15		0
Erp29	6.95e-11	0.525786	0.994	0.61	2.16e-06		-0.384
Mcm3	4.27e-10	0.525783	0.994	0.671	1.33e-05		-0.323
Sfxn1	2.4e-11	0.524652	0.994	0.683	7.45e-07		-0.311
Polr2f	3.07e-10	0.522944	0.981	0.744	9.52e-06		-0.237
Rpl35	6.3e-14	0.520945	1	0.988	1.96e-09		-0.012
Sox11	7.63e-09	0.520295	0.987	0.695	0.000237046		-0.292
Khdrbs1	5.73e-11	0.518694	0.981	0.732	1.78e-06		-0.249
Ncapg	3.09e-19	0.518552	0.833	0.11	9.59e-15		-0.723
Psat1	1.48e-12	0.517603	0.897	0.293	4.61e-08		-0.604
Eif5b	3.72e-10	0.515944	1	0.805	1.15e-05		-0.195
Ptma	4.23e-13	0.515482	1	1	1.31e-08		0
Epha4	9.93e-11	0.513012	0.846	0.329	3.08e-06		-0.517
Ppia	2.42e-22	0.51233	1	1	7.5e-18		0
Usp10	1.51e-11	0.511429	0.923	0.366	4.67e-07		-0.557
Dhfr	2.09e-12	0.511073	0.936	0.378	6.5e-08		-0.558
Mettl1	7.66e-13	0.509846	0.962	0.341	2.38e-08		-0.621
Dnajc9	2.12e-10	0.509076	0.962	0.451	6.59e-06		-0.511
Bub3	2.76e-12	0.509049	0.955	0.561	8.57e-08		-0.394
Tkt	1.92e-09	0.508981	0.994	0.756	5.98e-05		-0.238
Aurka	3.83e-16	0.508013	0.788	0.146	1.19e-11		-0.642
Glrx5	1.8e-10	0.505668	0.987	0.585	5.59e-06		-0.402
Pgk1	2.8e-13	0.504744	1	0.939	8.7e-09		-0.061
Cdk2ap1	2.74e-13	0.504264	0.897	0.305	8.5e-09		-0.592
Akap12	1.07e-17	0.503142	0.647	0.024	3.32e-13		-0.623
Rcc1	5.11e-15	0.50282	0.84	0.207	1.59e-10		-0.633
Tma16	6.63e-15	0.502098	0.859	0.207	2.06e-10		-0.652
Hoxaas3	8.58e-10	0.501704	0.526	0.085	2.67e-05		-0.441
Sssca1	2.59e-09	0.50152	0.994	0.573	8.04e-05		-0.421
Hspa9	4.76e-10	0.498625	0.987	0.707	1.48e-05		-0.28
Hnrnpa1	2.19e-16	0.497645	1	1	6.81e-12		0
Naa50	2.33e-10	0.49713	0.968	0.524	7.23e-06		-0.444
Ppan	2.77e-12	0.494781	0.885	0.329	8.59e-08		-0.556
Twist1	6.81e-11	0.494351	0.526	0.073	2.12e-06		-0.453
Hnrnpdl	1.38e-09	0.494224	0.994	0.89	4.29e-05		-0.104
Pum3	7.13e-13	0.491321	0.942	0.317	2.21e-08		-0.625
Ube2i	5.81e-09	0.490746	1	0.829	0.000180283		-0.171
Ezh2	6.7e-11	0.489472	1	0.744	2.08e-06		-0.256
Dctd	2.1e-19	0.488211	0.724	0.049	6.52e-15		-0.675
Txndc17	7.12e-10	0.487645	0.994	0.695	2.21e-05		-0.299
Eef1e1	6.52e-12	0.487009	0.891	0.305	2.03e-07		-0.586
Myef2	9.7e-11	0.485473	0.878	0.39	3.01e-06		-0.488
Rpl3	2.12e-21	0.485285	1	1	6.6e-17		0
Ddx3x	6.78e-10	0.485047	0.981	0.659	2.1e-05		-0.322
Hist1h1e	3.38e-13	0.484859	0.827	0.207	1.05e-08		-0.62
Bzw1	1.58e-10	0.483869	0.994	0.89	4.91e-06		-0.104
Zrsr2	4.94e-11	0.483552	0.923	0.439	1.53e-06		-0.484
Hoxb2	2.38e-15	0.483295	0.705	0.098	7.4e-11		-0.607
Metap2	2.12e-10	0.480902	0.987	0.78	6.58e-06		-0.207
Dcun1d5	1.64e-08	0.480783	0.974	0.524	0.00050948		-0.45
Rps9	6.61e-21	0.479849	1	1	2.05e-16		0
Bcat1	9.24e-23	0.479267	0.744	0.012	2.87e-18		-0.732
Sdad1	3.09e-11	0.478972	0.942	0.341	9.59e-07		-0.601
H19	3.2e-09	0.478821	0.885	0.39	9.95e-05		-0.495
Eif2s2	1.12e-11	0.476314	0.994	0.902	3.49e-07		-0.092
Nhp2	2.88e-10	0.476035	1	0.927	8.94e-06		-0.073
Ivns1abp	3.2e-12	0.476024	0.949	0.378	9.94e-08		-0.571
Tra2b	2.2e-09	0.475501	0.981	0.732	6.82e-05		-0.249
Dbf4	3.01e-13	0.474759	0.897	0.28	9.36e-09		-0.617
G3bp1	3.08e-08	0.47355	1	0.854	0.000956935		-0.146
Lmnb1	6.75e-10	0.473522	1	0.768	2.09e-05		-0.232
Phf5a	2.47e-10	0.473199	1	0.878	7.66e-06		-0.122
Kif15	1.69e-17	0.472383	0.846	0.146	5.26e-13		-0.7
Rpl19	2.92e-19	0.471603	1	1	9.06e-15		0
Igfbp2	2.58e-10	0.471403	0.853	0.305	8e-06		-0.548
Supt16	1.95e-09	0.470142	1	0.902	6.05e-05		-0.098
Rpl27a	2.49e-17	0.469662	1	1	7.72e-13		0
Got2	7.64e-09	0.469652	0.942	0.5	0.000237279		-0.442
Cdx4	6.21e-10	0.468121	0.365	0	1.93e-05		-0.365
Ak6	1.78e-11	0.467871	0.917	0.354	5.53e-07		-0.563
Mphosph10	7.85e-09	0.467755	0.942	0.512	0.00024381		-0.43
Ddx54	4.84e-14	0.467268	0.846	0.22	1.5e-09		-0.626
Ranbp2	2.75e-09	0.466493	0.936	0.439	8.55e-05		-0.497
Sap30	2.21e-16	0.465954	0.859	0.171	6.86e-12		-0.688
Tyms	3.65e-10	0.464107	0.923	0.488	1.13e-05		-0.435
Uck2	3.55e-19	0.463914	0.788	0.098	1.1e-14		-0.69
Lin28b	1.91e-18	0.462129	0.756	0.085	5.93e-14		-0.671
Uri1	2e-13	0.460362	0.885	0.268	6.21e-09		-0.617
Dnmt1	1.01e-11	0.460317	0.955	0.378	3.13e-07		-0.577
U2surp	1.3e-08	0.460119	0.994	0.72	0.000404074		-0.274
Sall4	1.64e-08	0.459926	0.974	0.598	0.000509813		-0.376
Gbx2	6.91e-15	0.459295	0.667	0.073	2.14e-10		-0.594
Rplp1	3.53e-20	0.458555	1	1	1.1e-15		0
Spc25	2.03e-17	0.457733	0.891	0.183	6.32e-13		-0.708
Rps18	1.81e-20	0.457487	1	1	5.63e-16		0
Topbp1	2.1e-09	0.456944	0.949	0.39	6.52e-05		-0.559
Fbl	5.08e-10	0.45533	1	0.829	1.58e-05		-0.171
Ola1	1.82e-10	0.455133	0.968	0.683	5.66e-06		-0.285
Kif20a	1.63e-17	0.454172	0.769	0.085	5.05e-13		-0.684
Ndufaf4	2.72e-09	0.454153	0.968	0.451	8.46e-05		-0.517
Slc25a3	6.94e-10	0.452701	0.994	0.939	2.16e-05		-0.055
Snrpe	2.29e-11	0.449786	1	0.963	7.1e-07		-0.037
Kif11	1.19e-14	0.449044	0.788	0.134	3.71e-10		-0.654
Rab2a	4.66e-09	0.448988	0.974	0.524	0.000144797		-0.45
Rrs1	1.49e-09	0.448901	0.949	0.488	4.61e-05		-0.461
Pdgfra	6.48e-16	0.446936	0.59	0.024	2.01e-11		-0.566
Kif23	8.21e-18	0.445836	0.782	0.098	2.55e-13		-0.684
Llph	1.32e-08	0.443971	0.974	0.634	0.000410155		-0.34
Ckap5	2.67e-09	0.443461	0.917	0.402	8.29e-05		-0.515
Col18a1	1.08e-15	0.442895	0.705	0.085	3.36e-11		-0.62
Polr1d	7.53e-09	0.442855	0.994	0.854	0.000233969		-0.14
Blm	6.1e-14	0.4422	0.788	0.171	1.89e-09		-0.617
Ncapd2	3.36e-18	0.441599	0.782	0.085	1.04e-13		-0.697
Cpsf2	1.49e-09	0.441433	0.962	0.427	4.63e-05		-0.535
Stmn1	8.96e-11	0.440729	1	0.89	2.78e-06		-0.11
Trim59	1.18e-13	0.44056	0.897	0.244	3.65e-09		-0.653
Cd3eap	2.34e-13	0.438273	0.891	0.244	7.26e-09		-0.647
Mcm10	8.77e-17	0.437686	0.724	0.073	2.72e-12		-0.651
Apex1	3.1e-08	0.437632	1	0.72	0.000961472		-0.28
Snrpa1	7.48e-10	0.436529	1	0.793	2.32e-05		-0.207
Actl6a	1.76e-07	0.435779	0.962	0.573	0.00547126		-0.389
Gata6	3.44e-12	0.435361	0.506	0.037	1.07e-07		-0.469
Prelid1	1.18e-08	0.435161	0.987	0.744	0.000366836		-0.243
Bola2	5.91e-08	0.435014	0.994	0.683	0.00183561		-0.311
Tcf15	1.45e-09	0.434848	0.41	0.024	4.5e-05		-0.386
Nt5dc2	1.05e-08	0.434325	1	0.78	0.000327175		-0.22
Ckap4	5.61e-07	0.433033	0.897	0.476	0.0174319		-0.421
Nap1l1	3.22e-13	0.432348	1	1	1e-08		0
Pfdn6	5.26e-09	0.432136	0.994	0.744	0.000163239		-0.25
Ccdc86	3.33e-12	0.430968	0.878	0.305	1.03e-07		-0.573
Cbx3	8.98e-09	0.430781	0.987	0.744	0.000278809		-0.243
Ankrd10	2.81e-12	0.430604	0.833	0.256	8.72e-08		-0.577
Exosc5	2.34e-08	0.429925	0.929	0.463	0.000726508		-0.466
Gapdh	2.1e-14	0.42976	1	1	6.52e-10		0
Grwd1	2.01e-14	0.429622	0.821	0.183	6.25e-10		-0.638
Cycs	4.46e-08	0.429027	1	0.817	0.00138426		-0.183
Tpr	1.57e-08	0.429027	0.994	0.878	0.000488055		-0.116
Hddc2	2.89e-12	0.428998	0.878	0.244	8.98e-08		-0.634
Amd1	1.54e-11	0.428952	0.897	0.305	4.79e-07		-0.592
Exosc2	1.2e-10	0.428739	0.865	0.28	3.72e-06		-0.585
Eif4a3	1.04e-08	0.428447	0.987	0.634	0.000323808		-0.353
Vcan	1.07e-15	0.427626	0.686	0.073	3.34e-11		-0.613
Rasl11a	7.08e-17	0.427115	0.679	0.049	2.2e-12		-0.63
Melk	3.39e-16	0.42625	0.782	0.11	1.05e-11		-0.672
Ube2v2	1.23e-09	0.426133	0.955	0.549	3.83e-05		-0.406
Psmd14	3.64e-09	0.425975	0.962	0.537	0.000113038		-0.425
Zfp36l2	1.02e-13	0.42591	0.75	0.146	3.17e-09		-0.604
Znhit6	1.09e-11	0.424341	0.885	0.28	3.4e-07		-0.605
Rps13	1.6e-17	0.424291	1	1	4.95e-13		0
Trim71	8.8e-08	0.423866	0.968	0.573	0.00273153		-0.395
Rcor2	2.55e-15	0.423741	0.763	0.122	7.93e-11		-0.641
Fzd2	2.06e-09	0.423741	0.891	0.341	6.4e-05		-0.55
Emc6	1.55e-08	0.423623	0.974	0.622	0.000480235		-0.352
Mis18bp1	2.57e-12	0.423042	0.718	0.159	7.99e-08		-0.559
Eif3b	1.03e-08	0.422656	0.981	0.732	0.000319443		-0.249
Cox5a	2.23e-09	0.421876	1	0.951	6.92e-05		-0.049
Rad23b	6.35e-08	0.421865	0.949	0.524	0.00197189		-0.425
Uqcr10	1.04e-08	0.420348	1	0.866	0.000323308		-0.134
Plk1	9.77e-15	0.419806	0.821	0.171	3.03e-10		-0.65
Ebna1bp2	3.11e-09	0.41849	0.981	0.549	9.65e-05		-0.432
Nop16	9.02e-09	0.418079	0.821	0.341	0.000279997		-0.48
Nde1	9.11e-17	0.417106	0.795	0.122	2.83e-12		-0.673
Sigmar1	4.81e-15	0.416254	0.744	0.122	1.49e-10		-0.622
Cebpz	8.79e-07	0.415529	0.962	0.573	0.0272944		-0.389
Mrps5	7.48e-09	0.415495	0.968	0.512	0.000232225		-0.456
Noc2l	2.83e-09	0.414506	0.885	0.366	8.78e-05		-0.519
Hnrnpu	1.1e-07	0.413877	1	0.988	0.00343142		-0.012
Pdap1	8.29e-11	0.413583	1	0.963	2.57e-06		-0.037
Pwp1	3.76e-13	0.413328	0.827	0.207	1.17e-08		-0.62
Ywhab	5.56e-09	0.413018	0.987	0.841	0.000172807		-0.146
Eif4ebp2	1.48e-07	0.412667	0.917	0.524	0.00460194		-0.393
Wdr75	8.48e-12	0.412086	0.904	0.317	2.63e-07		-0.587
Rad51ap1	6.35e-17	0.412056	0.808	0.122	1.97e-12		-0.686
Ssb	4.54e-09	0.412055	1	0.915	0.000140863		-0.085
Lbr	7.53e-10	0.412055	0.872	0.341	2.34e-05		-0.531
Nme4	7.17e-12	0.411919	0.763	0.195	2.23e-07		-0.568
Pno1	1.57e-10	0.411476	0.929	0.329	4.88e-06		-0.6
Dnph1	2.85e-14	0.410782	0.808	0.183	8.84e-10		-0.625
Dcps	2.05e-12	0.409896	0.827	0.207	6.36e-08		-0.62
Erh	8.96e-09	0.409568	0.987	0.817	0.000278092		-0.17
Rpl13	1.48e-18	0.409449	1	1	4.58e-14		0
Thoc3	9.51e-09	0.408774	0.981	0.549	0.000295363		-0.432
Rasgrp3	8.48e-11	0.408245	0.532	0.073	2.63e-06		-0.459
Srpk1	6.53e-08	0.407113	0.987	0.768	0.00202923		-0.219
Mrpl20	6.26e-09	0.407025	0.981	0.841	0.000194372		-0.14
Nudt21	2.39e-08	0.40669	0.994	0.78	0.000740959		-0.214
Pgp	1.37e-08	0.406392	0.968	0.476	0.000424205		-0.492
Ak2	6.15e-07	0.405154	0.968	0.573	0.0190861		-0.395
Ltv1	2.89e-13	0.405134	0.808	0.195	8.97e-09		-0.613
Alkbh1	3.79e-11	0.40373	0.827	0.256	1.18e-06		-0.571
Tsr1	1.03e-12	0.403335	0.821	0.22	3.21e-08		-0.601
Tacc3	5.06e-14	0.403228	0.827	0.183	1.57e-09		-0.644
Ctps	3.39e-13	0.402897	0.878	0.244	1.05e-08		-0.634
Atp5c1	3.27e-10	0.402863	1	0.951	1.02e-05		-0.049
Ipo7	3.69e-10	0.401677	0.891	0.329	1.15e-05		-0.562
Dnajc2	1.82e-07	0.401226	1	0.744	0.00564009		-0.256
Gemin5	1.95e-12	0.400794	0.821	0.22	6.04e-08		-0.601
Tceal8	1.12e-06	0.400312	0.981	0.78	0.0347589		-0.201
Csde1	1.15e-07	0.399724	1	0.768	0.00355746		-0.232
Pole4	6.93e-10	0.399645	0.904	0.317	2.15e-05		-0.587
Rpl11	1.18e-17	0.399356	1	1	3.67e-13		0
Eif2s1	6.51e-08	0.398064	0.994	0.829	0.00202017		-0.165
Nusap1	3.2e-17	0.397821	0.801	0.11	9.95e-13		-0.691
Rps23	9.54e-16	0.396659	1	1	2.96e-11		0
Csrp2	0.000127755	0.39584	0.949	0.671	1		-0.278
Uqcrq	6.01e-08	0.395565	1	0.793	0.00186636		-0.207
Pinx1	1.52e-12	0.39543	0.846	0.244	4.73e-08		-0.602
Vdac1	7.5e-08	0.393962	0.987	0.732	0.00233027		-0.255
Nudt5	2.22e-08	0.393861	0.968	0.573	0.000688081		-0.395
Nop14	1.32e-07	0.393472	0.929	0.439	0.00410998		-0.49
Rad51	7.97e-12	0.392788	0.821	0.207	2.47e-07		-0.614
Brix1	2.95e-09	0.392726	0.981	0.622	9.16e-05		-0.359
Polr2j	1.53e-06	0.391277	0.981	0.683	0.0474122		-0.298
Odc1	1.32e-07	0.391233	0.987	0.829	0.00410753		-0.158
Nudcd2	7.87e-06	0.391049	0.974	0.695	0.244483		-0.279
Rcc2	1.92e-07	0.390257	0.994	0.683	0.00594863		-0.311
Mrpl51	1.58e-06	0.390126	1	0.671	0.0490481		-0.329
Rplp2	1.58e-16	0.389637	1	1	4.89e-12		0
Tmpo	3.66e-07	0.389185	1	0.78	0.0113696		-0.22
Rnps1	2.04e-08	0.38879	0.994	0.817	0.000633551		-0.177
2810004N23Rik	2.37e-08	0.388676	0.994	0.756	0.000734639		-0.238
Dis3	4.07e-13	0.388136	0.885	0.22	1.26e-08		-0.665
Yars	2.28e-15	0.388092	0.647	0.061	7.09e-11		-0.586
Hmgn1	2.66e-12	0.3878	1	1	8.26e-08		0
Tomm70a	2.45e-07	0.386633	0.987	0.549	0.00761081		-0.438
Btf3	5.42e-13	0.386233	1	1	1.68e-08		0
Zmynd19	6.09e-11	0.385786	0.846	0.268	1.89e-06		-0.578
Ung	2.84e-11	0.385701	0.795	0.232	8.81e-07		-0.563
Rpl8	6.36e-16	0.38488	1	1	1.98e-11		0
Rbms1	2.11e-08	0.384652	0.962	0.5	0.000655838		-0.462
Banf1	1.56e-09	0.383628	1	0.829	4.84e-05		-0.171
Fasn	1.34e-13	0.382728	0.756	0.159	4.16e-09		-0.597
Ifrd2	2.5e-18	0.382705	0.744	0.061	7.76e-14		-0.683
Esco2	4.36e-17	0.382497	0.654	0.037	1.35e-12		-0.617
Abce1	2.59e-07	0.381977	0.949	0.512	0.00802846		-0.437
Srrm2	9.77e-11	0.381627	1	0.988	3.03e-06		-0.012
Pkdcc	4.67e-11	0.38156	0.526	0.061	1.45e-06		-0.465
Rps6	3.04e-14	0.380919	1	1	9.43e-10		0
Pop5	1.24e-07	0.380671	0.942	0.439	0.00384475		-0.503
Lig1	2.75e-08	0.38067	0.955	0.488	0.000853667		-0.467
Nifk	3.41e-08	0.380157	0.929	0.439	0.00105908		-0.49
Utp18	2.7e-10	0.379658	0.923	0.305	8.38e-06		-0.618
1810022K09Rik	4.86e-07	0.379597	0.936	0.488	0.0150942		-0.448
Ctcf	8.62e-07	0.378148	1	0.707	0.0267683		-0.293
Esf1	2.45e-08	0.378056	0.981	0.585	0.000761712		-0.396
Mdh2	1.13e-06	0.377802	0.987	0.72	0.0350813		-0.267
Dtl	6.04e-10	0.377658	0.833	0.268	1.88e-05		-0.565
Kars	6.69e-10	0.377592	0.853	0.317	2.08e-05		-0.536
Pou3f1	1.51e-12	0.377483	0.474	0.012	4.69e-08		-0.462
Eef1akmt1	2.92e-08	0.376573	0.91	0.415	0.000907667		-0.495
Gmnn	6.37e-08	0.376557	0.968	0.512	0.00197825		-0.456
Grpel1	1.34e-08	0.37574	0.968	0.585	0.000416716		-0.383
Nol12	1.15e-11	0.37545	0.776	0.207	3.57e-07		-0.569
Nsd2	6.21e-09	0.37475	0.955	0.427	0.000192701		-0.528
Trh	0.00101723	0.374748	0.346	0.122	1		-0.224
Mrpl15	8.6e-08	0.374226	0.968	0.585	0.00267133		-0.383
Aurkb	3.93e-15	0.373925	0.737	0.098	1.22e-10		-0.639
Ddx46	9.64e-07	0.373339	1	0.829	0.0299211		-0.171
Sf3a3	3.25e-07	0.372674	0.981	0.598	0.0100904		-0.383
Thoc7	1.11e-06	0.372587	0.987	0.683	0.0345307		-0.304
Ssna1	3.05e-08	0.372114	0.968	0.427	0.000946879		-0.541
Nsun2	1.18e-08	0.371822	0.968	0.488	0.000365543		-0.48
Carm1	1.31e-10	0.37135	0.821	0.256	4.07e-06		-0.565
Snrpf	4.86e-08	0.37079	1	0.915	0.00151039		-0.085
Chaf1b	1.68e-12	0.370685	0.744	0.159	5.22e-08		-0.585
Ndufa5	2.12e-07	0.370412	0.955	0.5	0.00659336		-0.455
Rps12	1.23e-12	0.370285	1	1	3.83e-08		0
Zfp462	1.19e-10	0.370252	0.712	0.195	3.7e-06		-0.517
Myh10	5.42e-06	0.370056	0.929	0.537	0.168302		-0.392
Pten	4.52e-08	0.369842	0.904	0.378	0.00140384		-0.526
Abcf1	4.87e-07	0.369691	0.981	0.805	0.0151145		-0.176
Rpf2	1.51e-09	0.369653	0.878	0.317	4.68e-05		-0.561
Cdca7	2.43e-07	0.369451	0.942	0.463	0.00755545		-0.479
Get4	1.13e-10	0.369399	0.827	0.244	3.52e-06		-0.583
Rpl35a	1.71e-12	0.369373	1	1	5.32e-08		0
Hspa14	1.18e-10	0.369166	0.891	0.305	3.68e-06		-0.586
Rbm25	1.06e-07	0.36886	1	0.878	0.00329972		-0.122
Rap1a	2.84e-08	0.368712	0.872	0.402	0.000882397		-0.47
Spin2c	1.75e-08	0.367846	0.429	0.061	0.00054303		-0.368
Cad	4.1e-13	0.367706	0.808	0.183	1.27e-08		-0.625
Smchd1	6.12e-07	0.367279	0.955	0.549	0.0189915		-0.406
Mettl9	4.6e-07	0.36727	0.974	0.549	0.0142984		-0.425
Rps16	2.01e-14	0.366986	1	1	6.23e-10		0
Nufip1	5.63e-14	0.366983	0.795	0.171	1.75e-09		-0.624
Rpl6	2.38e-15	0.366977	1	1	7.39e-11		0
Sgo2a	2.32e-15	0.366897	0.699	0.085	7.21e-11		-0.614
2610318N02Rik	4.69e-16	0.366586	0.776	0.11	1.46e-11		-0.666
Fkbp11	3.91e-09	0.366441	0.853	0.305	0.000121393		-0.548
Polr2d	1.29e-07	0.366216	0.949	0.5	0.00400897		-0.449
Pimreg	2.1e-16	0.365779	0.647	0.037	6.51e-12		-0.61
Cpsf6	4.28e-07	0.365695	0.936	0.5	0.0132874		-0.436
Hint1	3.32e-09	0.365599	1	0.976	0.00010319		-0.024
Nip7	3.42e-07	0.365392	0.962	0.561	0.0106201		-0.401
Timm17a	5.93e-07	0.365274	0.968	0.549	0.0184218		-0.419
Cdca2	2.42e-14	0.365253	0.679	0.085	7.52e-10		-0.594
Alpl	9.82e-16	0.365011	0.571	0.012	3.05e-11		-0.559
C330027C09Rik	3.53e-16	0.364932	0.673	0.061	1.1e-11		-0.612
Sox3	1.04e-12	0.36477	0.481	0.012	3.22e-08		-0.469
Mapre1	9.34e-07	0.364688	0.981	0.634	0.0290149		-0.347
Ilf3	4.14e-08	0.363934	0.962	0.463	0.0012869		-0.499
Anapc15	8.46e-12	0.363664	0.84	0.244	2.63e-07		-0.596
Rpl32	4.23e-16	0.363534	1	1	1.31e-11		0
Mycn	5.31e-14	0.363496	0.699	0.098	1.65e-09		-0.601
Nudt19	1.53e-11	0.36341	0.776	0.183	4.74e-07		-0.593
Utp15	4.61e-13	0.362458	0.744	0.146	1.43e-08		-0.598
Las1l	6.03e-09	0.362417	0.91	0.378	0.000187364		-0.532
Timm8b	1.18e-06	0.362244	0.981	0.78	0.0367281		-0.201
Peg3	0.0013015	0.36141	0.994	0.866	1		-0.128
Rpl18	3.15e-16	0.36105	1	1	9.79e-12		0
Lrrc59	7.42e-07	0.360989	0.962	0.512	0.0230433		-0.45
Rps6kb1	4.57e-10	0.359352	0.801	0.256	1.42e-05		-0.545
Tipin	8.71e-07	0.358794	0.917	0.573	0.0270601		-0.344
Bccip	1.89e-08	0.358516	0.91	0.341	0.000585704		-0.569
Tardbp	2.02e-06	0.358318	0.987	0.756	0.062629		-0.231
Rpp30	3.66e-10	0.35807	0.84	0.28	1.14e-05		-0.56
Map1b	4.22e-06	0.357243	0.929	0.512	0.131087		-0.417
Hdgfl3	7.97e-11	0.357124	0.827	0.244	2.48e-06		-0.583
Thyn1	3.78e-07	0.35708	0.917	0.439	0.0117253		-0.478
Psrc1	1.54e-14	0.356591	0.603	0.049	4.78e-10		-0.554
Soat1	5.11e-07	0.356309	0.872	0.39	0.0158654		-0.482
Pgam1	3.98e-09	0.355933	1	0.988	0.000123555		-0.012
Aars	1.82e-14	0.355711	0.776	0.134	5.65e-10		-0.642
Nmd3	3.2e-10	0.355204	0.878	0.28	9.92e-06		-0.598
Cbx1	1.51e-06	0.354517	1	0.89	0.046772		-0.11
Ubtf	2.69e-07	0.354273	0.968	0.512	0.00836572		-0.456
Exo1	1.23e-13	0.354032	0.724	0.122	3.83e-09		-0.602
Iars	7.74e-10	0.353047	0.763	0.232	2.4e-05		-0.531
Naa10	6.52e-07	0.352582	0.936	0.463	0.0202484		-0.473
Arl6ip1	2.15e-09	0.352558	0.987	0.951	6.67e-05		-0.036
Rps27a	1.42e-13	0.352292	1	1	4.4e-09		0
Pabpc1	4.55e-06	0.351583	1	0.951	0.141355		-0.049
Sf3a1	1.76e-08	0.351461	0.885	0.39	0.000546262		-0.495
Sae1	5.06e-07	0.351193	0.994	0.829	0.0157242		-0.165
Matr3	4.31e-06	0.351154	0.981	0.793	0.133935		-0.188
Pds5a	1.97e-07	0.350967	0.917	0.415	0.00612406		-0.502
Bmp4	3.11e-09	0.350935	0.365	0.012	9.66e-05		-0.353
Mcm5	8.52e-07	0.350832	0.974	0.5	0.0264619		-0.474
Cnih4	6.73e-07	0.350778	0.955	0.524	0.0209083		-0.431
Phlda3	8.47e-14	0.349157	0.545	0.024	2.63e-09		-0.521
Ube2r2	0.000116851	0.348479	1	0.695	1		-0.305
Rfc1	9.25e-06	0.348402	0.955	0.659	0.287272		-0.296
Srsf1	2.27e-07	0.348312	0.987	0.78	0.00706369		-0.207
Sap18	7.03e-07	0.348163	0.942	0.488	0.0218291		-0.454
Pak1	5.93e-14	0.347951	0.673	0.085	1.84e-09		-0.588
Fkbp1a	2.65e-06	0.347796	1	0.927	0.0822238		-0.073
Igf2bp3	5.64e-06	0.347613	0.955	0.585	0.175037		-0.37
Scaf11	2.66e-07	0.347328	0.981	0.78	0.00826873		-0.201
Timm50	2.78e-07	0.34648	0.923	0.427	0.00863106		-0.496
Usp14	1.99e-06	0.346128	0.936	0.476	0.0618132		-0.46
Usp15	2.57e-08	0.34611	0.872	0.317	0.000798606		-0.555
Cinp	1.44e-13	0.345999	0.801	0.171	4.48e-09		-0.63
Lsm6	7.36e-07	0.345884	0.994	0.817	0.0228456		-0.177
Mthfd1	6.88e-13	0.345561	0.75	0.146	2.14e-08		-0.604
Ubqln4	3.01e-15	0.34539	0.654	0.061	9.35e-11		-0.593
Elovl6	9.75e-14	0.345181	0.756	0.134	3.03e-09		-0.622
Prpf38b	2.56e-05	0.345042	0.974	0.659	0.795967		-0.315
Hjurp	1.35e-14	0.344956	0.769	0.134	4.18e-10		-0.635
Noc3l	1.09e-13	0.344749	0.622	0.073	3.39e-09		-0.549
Tma7	9.66e-07	0.344566	1	0.915	0.0299874		-0.085
Purb	3.27e-06	0.344207	0.987	0.598	0.101466		-0.389
Cox7c	5.71e-06	0.343948	1	0.988	0.177289		-0.012
Rtn4	7.36e-07	0.343357	0.994	0.683	0.0228586		-0.311
Prpf40a	1.1e-05	0.342735	1	0.841	0.343061		-0.159
Zc3h18	2.62e-08	0.341887	0.923	0.415	0.000812728		-0.508
Mlf2	3.87e-06	0.341846	0.974	0.72	0.120025		-0.254
Cmtm7	1.21e-12	0.341533	0.718	0.134	3.76e-08		-0.584
Ddx27	2.07e-06	0.341484	0.929	0.537	0.0641641		-0.392
Vim	1.98e-05	0.341101	0.942	0.549	0.615177		-0.393
Atp5f1	4.98e-07	0.341039	1	0.927	0.01545		-0.073
Amot	1.24e-05	0.340674	0.801	0.341	0.383847		-0.46
Arhgdia	6.18e-07	0.340115	0.974	0.622	0.0191795		-0.352
Usp7	2.96e-08	0.340068	0.942	0.427	0.000918717		-0.515
Rpl14	6.2e-11	0.339991	1	1	1.92e-06		0
Prim1	9.97e-14	0.339675	0.801	0.159	3.1e-09		-0.642
Pbdc1	1.11e-05	0.339501	0.962	0.524	0.343602		-0.438
Polr1a	6.87e-13	0.339412	0.782	0.171	2.13e-08		-0.611
Nkx1-2	1.7e-10	0.338973	0.538	0.073	5.26e-06		-0.465
Apom	6.4e-05	0.338481	0.276	0.049	1		-0.227
Nup62	1.02e-08	0.337901	0.859	0.305	0.000316939		-0.554
Bysl	6.99e-13	0.337594	0.724	0.146	2.17e-08		-0.578
Rps3a1	1.46e-06	0.337493	1	1	0.0452054		0
Gas1	7.65e-11	0.337316	0.66	0.146	2.38e-06		-0.514
Ssbp3	9.24e-06	0.337279	0.936	0.549	0.287084		-0.387
Abcf2	1.34e-08	0.336974	0.885	0.366	0.000417242		-0.519
Ppp2r1b	3.08e-13	0.336852	0.724	0.134	9.56e-09		-0.59
Chek1	5.98e-13	0.336396	0.718	0.134	1.86e-08		-0.584
Casp8ap2	6.82e-07	0.335854	0.942	0.488	0.0211677		-0.454
Ilf2	3.09e-06	0.335316	0.994	0.768	0.0958087		-0.226
Ncapd3	1.29e-10	0.334561	0.801	0.232	4.02e-06		-0.569
Cdc34	7.1e-07	0.334536	0.955	0.561	0.0220432		-0.394
Gar1	7.86e-06	0.334433	0.974	0.598	0.244031		-0.376
Tmem167	6.48e-06	0.334405	0.981	0.817	0.201199		-0.164
Prdx3	3.52e-10	0.333789	0.679	0.171	1.09e-05		-0.508
Cyc1	1.54e-07	0.333714	0.987	0.817	0.0047725		-0.17
Cox19	1.06e-09	0.333395	0.795	0.244	3.3e-05		-0.551
Rpl7l1	3.09e-07	0.333173	0.962	0.549	0.00960874		-0.413
Chchd1	7.17e-06	0.33261	0.955	0.732	0.222799		-0.223
Slc25a39	2.17e-07	0.332367	0.923	0.427	0.00675353		-0.496
Nup43	1.19e-07	0.332267	0.91	0.39	0.00369805		-0.52
Macf1	3.89e-06	0.331851	0.872	0.427	0.120669		-0.445
Pitrm1	2.29e-11	0.331351	0.692	0.146	7.12e-07		-0.546
Rpa2	8.51e-09	0.331257	0.891	0.341	0.0002644		-0.55
Pdcd11	4.04e-08	0.330614	0.91	0.39	0.0012555		-0.52
Crabp2	8.1e-07	0.330306	0.808	0.354	0.0251646		-0.454
Pes1	4.72e-11	0.33023	0.846	0.256	1.47e-06		-0.59
Pnn	5.19e-05	0.330171	0.994	0.829	1		-0.165
Tcp1	4.26e-07	0.32938	1	0.927	0.0132271		-0.073
Pcbp1	1.39e-06	0.32873	1	0.939	0.04301		-0.061
Ubr5	8.54e-08	0.328619	0.885	0.366	0.00265227		-0.519
Basp1	7.2e-05	0.327989	0.994	0.756	1		-0.238
Aimp2	2.46e-07	0.327569	0.917	0.39	0.00764882		-0.527
Sf3b6	2.36e-06	0.327264	0.994	0.817	0.0732864		-0.177
Phb	1.73e-08	0.327059	0.91	0.354	0.000536557		-0.556
Eif6	7.74e-06	0.326898	0.987	0.756	0.240327		-0.231
Pmm1	2.48e-10	0.326437	0.705	0.171	7.71e-06		-0.534
Hnrnpd	9.76e-07	0.32609	1	0.976	0.0303004		-0.024
Naa25	3.38e-12	0.325956	0.737	0.171	1.05e-07		-0.566
Birc6	1.34e-06	0.325432	0.942	0.512	0.0414735		-0.43
Wee1	5.13e-12	0.324916	0.75	0.159	1.59e-07		-0.591
Haus3	7.38e-13	0.324864	0.647	0.098	2.29e-08		-0.549
Chaf1a	3.18e-08	0.324843	0.904	0.378	0.000987181		-0.526
Pbk	2.82e-12	0.32464	0.628	0.098	8.76e-08		-0.53
Zdhhc3	1.83e-08	0.324587	0.865	0.341	0.000569107		-0.524
Paics	2.31e-05	0.324331	0.994	0.817	0.717917		-0.177
Higd1a	1.43e-06	0.324301	1	0.768	0.0444853		-0.232
Rpl36al	1.25e-05	0.324091	0.942	0.549	0.38862		-0.393
Rad21	2.64e-06	0.323889	0.936	0.524	0.0819491		-0.412
Lpcat1	1.21e-11	0.323095	0.712	0.159	3.77e-07		-0.553
Atad5	3.93e-15	0.322918	0.763	0.11	1.22e-10		-0.653
Aurkaip1	8.88e-06	0.322534	0.981	0.72	0.275872		-0.261
Fgf3	8.44e-10	0.322472	0.385	0.012	2.62e-05		-0.373
Ldhb	9.42e-05	0.322016	0.987	0.683	1		-0.304
Exosc1	8.93e-12	0.321865	0.814	0.22	2.77e-07		-0.594
Xpo4	1.22e-11	0.321755	0.718	0.146	3.8e-07		-0.572
Ccdc58	1.52e-07	0.321456	0.904	0.415	0.00471102		-0.489
Psmb2	5.65e-07	0.321189	0.994	0.89	0.0175606		-0.104
Trim28	2.48e-05	0.32118	1	0.756	0.771568		-0.244
Cfdp1	1.86e-05	0.321103	0.974	0.768	0.577092		-0.206
1110008F13Rik	1.64e-07	0.321038	1	0.829	0.00510184		-0.171
Zfpm1	1.07e-10	0.320571	0.391	0	3.32e-06		-0.391
Anln	1.21e-14	0.320239	0.596	0.037	3.76e-10		-0.559
Rps21	1.69e-08	0.320197	1	1	0.000523825		0
Rheb	4.41e-07	0.320047	0.949	0.476	0.0137096		-0.473
Bptf	3.94e-06	0.320032	0.994	0.72	0.122346		-0.274
Eif3a	3.12e-06	0.31969	1	0.976	0.0969193		-0.024
Snrpg	8.15e-05	0.319288	0.987	0.878	1		-0.109
Vps29	5.04e-06	0.318314	0.929	0.488	0.156498		-0.441
Zmym1	6.27e-11	0.318237	0.731	0.171	1.95e-06		-0.56
Irx5	5.16e-11	0.318078	0.494	0.049	1.6e-06		-0.445
Meis1	9.49e-10	0.317789	0.41	0.024	2.95e-05		-0.386
Mdk	5.29e-07	0.317301	1	0.951	0.016439		-0.049
Smc3	7.79e-05	0.317276	0.974	0.805	1		-0.169
Kif22	1.15e-12	0.316761	0.763	0.159	3.58e-08		-0.604
Dars	2.38e-07	0.316588	0.91	0.378	0.00737576		-0.532
Nol9	1.6e-15	0.316563	0.699	0.073	4.96e-11		-0.626
Magoh	2.65e-06	0.31569	1	0.866	0.082146		-0.134
Ctnnbip1	2.06e-08	0.315111	0.929	0.378	0.000639433		-0.551
Eif4e2	2.3e-06	0.31463	0.968	0.646	0.0714417		-0.322
Mllt10	1.32e-06	0.314519	0.891	0.366	0.0409574		-0.525
Mcmbp	8.12e-13	0.31445	0.821	0.195	2.52e-08		-0.626
Eri1	2.24e-11	0.314145	0.801	0.22	6.95e-07		-0.581
Uba2	3.19e-05	0.313804	0.949	0.61	0.990685		-0.339
Surf2	2.99e-10	0.313324	0.731	0.195	9.27e-06		-0.536
Orc6	1.16e-05	0.312546	0.949	0.549	0.36132		-0.4
Ifitm3	3.9e-11	0.312429	0.455	0.024	1.21e-06		-0.431
Smarca5	4.84e-06	0.31194	1	0.939	0.150322		-0.061
Gng3	6.64e-15	0.31126	0.519	0	2.06e-10		-0.519
Xpo6	1.12e-12	0.311206	0.667	0.122	3.49e-08		-0.545
Rrm1	2.3e-07	0.310466	0.917	0.366	0.00714251		-0.551
Nup37	9.54e-09	0.310337	0.821	0.268	0.000296146		-0.553
Slc6a6	4.34e-11	0.309553	0.756	0.195	1.35e-06		-0.561
Rif1	0.000324583	0.309082	0.962	0.695	1		-0.267
Rpl41	1.47e-11	0.308893	1	1	4.56e-07		0
Kif5c	3.16e-11	0.308844	0.686	0.146	9.83e-07		-0.54
Seh1l	1.25e-07	0.308656	0.885	0.378	0.0038787		-0.507
Polr2e	4.98e-06	0.308383	0.987	0.817	0.154778		-0.17
Yrdc	4.79e-11	0.30786	0.776	0.195	1.49e-06		-0.581
Eif4e	5.84e-05	0.307845	0.981	0.659	1		-0.322
Pth1r	1.37e-12	0.307511	0.481	0.012	4.25e-08		-0.469
Zmynd8	9e-06	0.307061	0.955	0.537	0.279392		-0.418
Raly	0.000126306	0.306728	0.981	0.805	1		-0.176
Myl7	1.23e-05	0.306658	0.487	0.146	0.38307		-0.341
Otx2	1.36e-07	0.306593	0.436	0.085	0.00423827		-0.351
Dgcr8	9.41e-12	0.306431	0.673	0.134	2.92e-07		-0.539
Etf1	7.98e-05	0.306409	0.981	0.72	1		-0.261
Cse1l	2.69e-07	0.305839	0.929	0.415	0.00836024		-0.514
Sgo1	2.38e-13	0.304521	0.712	0.11	7.38e-09		-0.602
Clint1	3.66e-07	0.304312	0.949	0.476	0.0113574		-0.473
Tmem126a	1.97e-05	0.304243	0.949	0.512	0.612097		-0.437
Hist1h1a	9.45e-10	0.304194	0.583	0.11	2.93e-05		-0.473
Ago2	4.49e-06	0.304019	0.904	0.427	0.139295		-0.477
Rps10	3.53e-12	0.303797	1	1	1.1e-07		0
Tpm4	2.15e-06	0.303597	0.981	0.598	0.0666163		-0.383
Wdr46	9.04e-11	0.303591	0.756	0.207	2.81e-06		-0.549
Yars2	1.19e-10	0.303429	0.718	0.183	3.7e-06		-0.535
Srrt	5.37e-05	0.303391	0.974	0.646	1		-0.328
Cdc6	1.94e-13	0.303095	0.692	0.098	6.01e-09		-0.594
Lap3	2.88e-07	0.302643	0.955	0.476	0.00893573		-0.479
Tada2a	4.82e-10	0.301927	0.686	0.171	1.5e-05		-0.515
Oaz1	4.38e-09	0.30129	1	1	0.000135965		0
Knstrn	3.28e-13	0.30123	0.737	0.134	1.02e-08		-0.603
Brca2	3.49e-09	0.30114	0.737	0.22	0.000108451		-0.517
Bcl7c	2.07e-06	0.300868	0.91	0.427	0.0643053		-0.483
Foxf1	7.86e-09	0.300714	0.327	0	0.000243937		-0.327
Rps7	4.8e-12	0.300698	1	1	1.49e-07		0
Rpsa	2.78e-11	0.300382	1	1	8.64e-07		0
Psma7	1.66e-06	0.299411	1	0.976	0.0514143		-0.024
Cenpm	3.11e-12	0.299048	0.577	0.061	9.65e-08		-0.516
Kti12	2.73e-09	0.298942	0.782	0.232	8.47e-05		-0.55
Hypk	6.17e-08	0.298457	0.769	0.268	0.00191482		-0.501
Kitl	1.06e-09	0.298417	0.462	0.049	3.3e-05		-0.413
Hoxb8	2.22e-10	0.298376	0.41	0.012	6.91e-06		-0.398
Hspa4	2.45e-05	0.298178	1	0.927	0.762227		-0.073
Morc4	1.59e-07	0.298137	0.359	0.037	0.00494103		-0.322
Smyd5	1.01e-11	0.297886	0.66	0.122	3.13e-07		-0.538
Parp1	2.15e-05	0.297756	1	0.841	0.666902		-0.159
Eif1ad	3.95e-08	0.297204	0.872	0.329	0.00122545		-0.543
Rpl27	3.92e-06	0.297011	0.994	0.854	0.121768		-0.14
Hmga2	0.00936391	0.296745	0.987	0.878	1		-0.109
Pja1	4.73e-10	0.2963	0.827	0.256	1.47e-05		-0.571
Mcm6	0.000102385	0.296281	0.955	0.573	1		-0.382
Kif5b	5.45e-05	0.296078	0.994	0.805	1		-0.189
Trappc4	8.47e-07	0.296072	0.949	0.537	0.0263079		-0.412
Ly6e	1.8e-07	0.29603	0.795	0.305	0.00558658		-0.49
Nmral1	4.32e-09	0.296013	0.865	0.305	0.000134157		-0.56
Mrps18b	3.32e-08	0.295716	0.859	0.317	0.00103187		-0.542
Ptp4a1	1.44e-05	0.295524	0.923	0.463	0.445732		-0.46
Msx1	1.48e-06	0.295204	0.673	0.256	0.0458382		-0.417
Baz1b	1.47e-05	0.295044	0.962	0.634	0.455966		-0.328
Ier5l	1.78e-12	0.294694	0.551	0.049	5.54e-08		-0.502
Coro1c	2.45e-11	0.294482	0.718	0.171	7.61e-07		-0.547
Elp5	3.16e-09	0.294003	0.865	0.305	9.82e-05		-0.56
Psmg1	2.28e-07	0.293516	0.885	0.341	0.00709139		-0.544
Ndc80	8.11e-13	0.293446	0.635	0.085	2.52e-08		-0.55
Mesp1	2.79e-08	0.293312	0.333	0.012	0.000867879		-0.321
Meox1	0.000615072	0.293218	0.417	0.183	1		-0.234
Atp5g3	2.08e-06	0.293088	1	0.951	0.0644588		-0.049
Mrpl13	6.96e-06	0.293087	0.968	0.61	0.216233		-0.358
Tmem97	2.84e-07	0.292934	0.897	0.39	0.0088196		-0.507
Kmt5a	2.1e-05	0.29288	0.981	0.683	0.65077		-0.298
Vdac2	4.5e-05	0.292397	1	0.878	1		-0.122
Prrx2	4.56e-09	0.292206	0.513	0.085	0.000141494		-0.428
Tmem183a	8.73e-07	0.291906	0.917	0.415	0.02712		-0.502
Nol8	3.3e-11	0.291674	0.859	0.268	1.03e-06		-0.591
Eif5	1.36e-06	0.290848	1	0.939	0.0421627		-0.061
Dll1	1.15e-06	0.290757	0.365	0.061	0.035608		-0.304
Cdca4	1.34e-10	0.29048	0.763	0.195	4.17e-06		-0.568
Gars	6.03e-06	0.290464	0.923	0.439	0.187405		-0.484
Cmc2	3.6e-09	0.289681	0.821	0.268	0.000111908		-0.553
Tex30	1.26e-10	0.289452	0.724	0.183	3.92e-06		-0.541
Mrpl50	3.93e-07	0.28907	0.917	0.39	0.0121927		-0.527
Plekhj1	3.75e-05	0.288307	0.968	0.561	1		-0.407
Kpna3	1.39e-05	0.288199	0.885	0.415	0.433055		-0.47
Rpl13a	4.28e-07	0.28817	0.994	0.866	0.0132763		-0.128
Dph3	1.86e-05	0.287824	0.987	0.659	0.576119		-0.328
Zfp639	3.69e-09	0.28761	0.782	0.256	0.000114702		-0.526
Polg	1.2e-10	0.2874	0.641	0.122	3.74e-06		-0.519
Baz1a	1.81e-11	0.287287	0.615	0.098	5.63e-07		-0.517
Adrm1	2.51e-05	0.286827	0.962	0.573	0.779665		-0.389
Idh2	6.43e-08	0.286777	0.917	0.39	0.00199619		-0.527
Mrpl34	0.000479374	0.286103	0.987	0.768	1		-0.219
Cxcl12	1.98e-11	0.285967	0.442	0.012	6.15e-07		-0.43
Cdc5l	9.33e-06	0.28554	0.955	0.524	0.289853		-0.431
Sub1	1.19e-06	0.285448	1	0.988	0.0370382		-0.012
Car14	8.83e-08	0.284787	0.814	0.329	0.00274354		-0.485
Rrp9	1.59e-09	0.283959	0.744	0.195	4.94e-05		-0.549
Tbl1x	0.000106386	0.283785	0.942	0.573	1		-0.369
Pprc1	2.62e-12	0.283461	0.622	0.085	8.13e-08		-0.537
Snrnp40	5.71e-05	0.283347	0.962	0.622	1		-0.34
Slc25a13	1.68e-09	0.283251	0.872	0.293	5.23e-05		-0.579
Gm10076	0.000104402	0.283081	0.994	1	1		0.006
Scd2	0.000628271	0.28297	0.974	0.573	1		-0.401
Tial1	5.77e-08	0.282749	0.865	0.341	0.00179158		-0.524
Mrps25	9.64e-06	0.282546	0.872	0.427	0.299423		-0.445
Cluh	1.12e-14	0.282441	0.513	0	3.48e-10		-0.513
Ddx24	0.000190227	0.282048	0.981	0.793	1		-0.188
Mis18a	5.05e-12	0.281806	0.66	0.11	1.57e-07		-0.55
Mrpl19	8.93e-09	0.281599	0.91	0.305	0.000277275		-0.605
Pfas	1.72e-12	0.280964	0.66	0.098	5.35e-08		-0.562
Sfrp1	1.65e-07	0.280848	0.718	0.232	0.00512156		-0.486
Fem1b	5.05e-07	0.280795	0.84	0.354	0.0156898		-0.486
Acly	1.09e-08	0.280534	0.776	0.256	0.000338226		-0.52
Greb1	4.08e-07	0.279773	0.853	0.317	0.0126673		-0.536
Fbln1	3.66e-07	0.279532	0.878	0.39	0.0113804		-0.488
Clic4	2.67e-06	0.279491	0.917	0.439	0.0829477		-0.478
Kif4	1.8e-13	0.279489	0.647	0.073	5.58e-09		-0.574
Snrpb2	2.92e-05	0.279347	0.968	0.72	0.906395		-0.248
Emd	8.9e-07	0.279108	0.853	0.378	0.0276527		-0.475
Pgd	5.2e-07	0.278204	0.942	0.476	0.0161476		-0.466
Atm	3.12e-09	0.277628	0.692	0.195	9.7e-05		-0.497
Pla2g12a	1.14e-10	0.277455	0.628	0.122	3.53e-06		-0.506
Xpo1	4.49e-06	0.277257	0.968	0.573	0.139367		-0.395
Tomm22	5.05e-05	0.27712	0.987	0.817	1		-0.17
Slc38a4	6.28e-12	0.276536	0.571	0.061	1.95e-07		-0.51
Golga3	1.58e-07	0.276425	0.788	0.305	0.00489922		-0.483
Wdhd1	7.57e-12	0.276228	0.635	0.098	2.35e-07		-0.537
Ppic	1.08e-08	0.276175	0.667	0.195	0.000335092		-0.472
Pcna	4.47e-10	0.276119	0.859	0.256	1.39e-05		-0.603
Cep295	3.83e-10	0.276096	0.75	0.195	1.19e-05		-0.555
Loxl2	4.74e-12	0.275877	0.583	0.073	1.47e-07		-0.51
Vamp3	8e-09	0.275837	0.846	0.293	0.00024838		-0.553
Prdx1	4.57e-06	0.275776	1	1	0.142034		0
Sf3b5	5.84e-06	0.275388	0.987	0.878	0.181251		-0.109
Spdl1	6.79e-11	0.275242	0.654	0.122	2.11e-06		-0.532
Bax	1.81e-05	0.274456	0.987	0.829	0.562605		-0.158
Strap	1.82e-06	0.274356	0.987	0.756	0.0564904		-0.231
Haus8	6.87e-12	0.273958	0.75	0.159	2.13e-07		-0.591
Cenpw	1.88e-05	0.273822	0.955	0.463	0.583942		-0.492
Znrd1	8.35e-06	0.273528	0.942	0.549	0.259411		-0.393
Mcph1	3.72e-12	0.273225	0.603	0.073	1.15e-07		-0.53
Zfp280d	9.62e-09	0.272567	0.859	0.305	0.000298626		-0.554
Ube3a	0.000415243	0.271913	0.968	0.659	1		-0.309
Cand1	2.04e-07	0.271653	0.827	0.305	0.00635051		-0.522
Hnrnph1	2.94e-05	0.271484	0.987	0.829	0.913504		-0.158
Otud4	3.2e-09	0.271377	0.865	0.293	9.93e-05		-0.572
Lims1	3.57e-08	0.271201	0.782	0.268	0.00110983		-0.514
Cdh11	2.76e-11	0.27077	0.41	0	8.56e-07		-0.41
Tars	3.37e-06	0.270532	0.878	0.402	0.10466		-0.476
Mrpl36	1.96e-05	0.270529	0.929	0.549	0.609375		-0.38
Snrnp48	4.21e-06	0.270018	0.923	0.402	0.130864		-0.521
Nxt1	1.23e-06	0.26956	0.878	0.341	0.0383286		-0.537
Trim27	8.21e-06	0.269399	0.949	0.488	0.255072		-0.461
Dicer1	0.000148091	0.269376	0.962	0.549	1		-0.413
Sac3d1	8.76e-11	0.268712	0.801	0.207	2.72e-06		-0.594
Mrpl35	2.49e-06	0.268639	0.929	0.488	0.0774694		-0.441
Hmbs	2.76e-08	0.268552	0.821	0.293	0.000856684		-0.528
Lsm8	1.96e-05	0.267936	0.974	0.622	0.608976		-0.352
Gcat	3.87e-11	0.267914	0.635	0.11	1.2e-06		-0.525
Nampt	1.67e-10	0.267761	0.75	0.183	5.19e-06		-0.567
Dpysl2	3.51e-10	0.26736	0.679	0.159	1.09e-05		-0.52
Usp3	2.1e-09	0.267279	0.827	0.268	6.53e-05		-0.559
Ncapg2	6.04e-12	0.267244	0.622	0.085	1.88e-07		-0.537
Gtf2h1	5.82e-11	0.267206	0.737	0.171	1.81e-06		-0.566
Kif2a	3.24e-05	0.266715	0.962	0.524	1		-0.438
Spag9	2.15e-07	0.266426	0.808	0.293	0.00668172		-0.515
Usp39	9.31e-08	0.26586	0.827	0.317	0.00288961		-0.51
Ska1	1.21e-13	0.265706	0.679	0.085	3.75e-09		-0.594
1110004F10Rik	9.62e-06	0.265507	0.987	0.841	0.298796		-0.146
Mrps7	1.65e-06	0.265461	0.91	0.439	0.051186		-0.471
Mxra7	6.05e-13	0.265458	0.487	0.012	1.88e-08		-0.475
Ttk	3.7e-11	0.265165	0.526	0.061	1.15e-06		-0.465
Nob1	7.49e-09	0.264745	0.795	0.244	0.000232455		-0.551
Dnajc8	1.05e-05	0.264728	0.987	0.866	0.326255		-0.121
Ddx39b	8.48e-06	0.264687	1	0.939	0.263321		-0.061
Son	3.92e-05	0.264635	1	0.866	1		-0.134
Smarcd3	1.15e-08	0.264496	0.41	0.049	0.000357136		-0.361
D10Wsu102e	5.8e-07	0.264011	0.859	0.366	0.0179983		-0.493
Eif3i	6.85e-05	0.263909	0.987	0.902	1		-0.085
Klf13	1.2e-10	0.263605	0.718	0.171	3.71e-06		-0.547
Shmt1	4.11e-10	0.263487	0.667	0.146	1.28e-05		-0.521
Dlc1	1.4e-10	0.262955	0.436	0.024	4.34e-06		-0.412
Psmc6	6.13e-05	0.262951	0.987	0.793	1		-0.194
Mbtd1	1.72e-05	0.262633	0.923	0.451	0.535077		-0.472
Sumo3	0.000124699	0.262121	0.955	0.659	1		-0.296
Dlgap5	2.12e-11	0.261912	0.699	0.134	6.57e-07		-0.565
Nrp1	5.01e-07	0.261897	0.333	0.037	0.0155608		-0.296
Snrpc	0.000344613	0.261111	0.974	0.793	1		-0.181
Brd3	0.00175471	0.261059	0.994	0.72	1		-0.274
Siva1	0.000549695	0.260796	0.994	0.89	1		-0.104
Tcfl5	1.65e-10	0.260791	0.647	0.122	5.13e-06		-0.525
Carnmt1	0.000228194	0.260535	0.942	0.561	1		-0.381
Csnk2a2	0.000218298	0.26017	0.981	0.634	1		-0.347
Bod1	3.01e-05	0.260007	0.917	0.451	0.933809		-0.466
Tet1	6.78e-10	0.259277	0.763	0.22	2.11e-05		-0.543
Pusl1	8.51e-12	0.259206	0.526	0.049	2.64e-07		-0.477
Cul1	4.05e-06	0.25909	0.974	0.622	0.125888		-0.352
Zmiz1	6.66e-10	0.258936	0.744	0.195	2.07e-05		-0.549
Ube2j2	4.55e-06	0.2584	0.885	0.439	0.141223		-0.446
Rpp40	1.21e-11	0.258279	0.615	0.098	3.75e-07		-0.517
Ube2o	2.08e-11	0.257436	0.692	0.134	6.47e-07		-0.558
Mrpl30	0.000190976	0.257434	0.936	0.598	1		-0.338
Mrpl28	5.13e-05	0.257314	0.981	0.805	1		-0.176
Rps8	2.78e-11	0.257066	1	1	8.64e-07		0
Pmf1	3.83e-06	0.256609	0.929	0.451	0.118844		-0.478
Pgap2	9.57e-10	0.256241	0.795	0.232	2.97e-05		-0.563
Rrbp1	0.0036768	0.256168	0.962	0.695	1		-0.267
Rps15a	1.39e-08	0.255884	1	1	0.000430503		0
Tubb6	5.16e-10	0.255862	0.641	0.134	1.6e-05		-0.507
Hmgn2	0.000208198	0.255447	1	0.89	1		-0.11
Osgep	1.51e-06	0.255242	0.84	0.378	0.0468726		-0.462
Naca	8.6e-09	0.254584	1	1	0.000266997		0
Pbx3	1.5e-06	0.254487	0.846	0.341	0.0465149		-0.505
Cenpu	1.37e-13	0.254476	0.558	0.037	4.25e-09		-0.521
Zcchc8	5.82e-11	0.254345	0.776	0.195	1.81e-06		-0.581
Polr2c	0.000227734	0.254092	0.981	0.659	1		-0.322
Nomo1	3.47e-11	0.254065	0.609	0.098	1.08e-06		-0.511
Nectin2	4.51e-07	0.253821	0.821	0.317	0.0139901		-0.504
Ptcd3	5.81e-11	0.253624	0.782	0.195	1.8e-06		-0.587
Cdc37	8.3e-05	0.253517	0.994	0.793	1		-0.201
Gtf3a	1.91e-05	0.253509	0.904	0.439	0.593955		-0.465
Ctsl	0.0669183	0.2533	0.994	0.756	1		-0.238
Ccdc124	0.000168352	0.252788	0.981	0.634	1		-0.347
Acat2	4.67e-07	0.252235	0.737	0.268	0.0145055		-0.469
0610012G03Rik	0.000188136	0.252214	0.962	0.537	1		-0.425
Aimp1	8.96e-05	0.252086	1	0.744	1		-0.256
Rps29	1.85e-06	0.251807	1	1	0.057302		0
Gm45889	3.51e-09	0.251787	0.519	0.085	0.000108983		-0.434
Heatr6	1.51e-08	0.251612	0.699	0.207	0.000469758		-0.492
Naa20	6.65e-08	0.251528	0.788	0.28	0.00206422		-0.508
Meg3	0.0100919	0.251207	0.962	0.732	1		-0.23
Htatsf1	0.000141841	0.251131	0.904	0.5	1		-0.404
Aen	7.85e-07	0.251122	0.776	0.293	0.0243747		-0.483
Nol11	1.1e-06	0.250941	0.936	0.427	0.0342045		-0.509
Eed	6.45e-06	0.250817	0.801	0.341	0.200319		-0.46
Nop2	2.42e-09	0.250764	0.808	0.244	7.51e-05		-0.564
Nom1	7.55e-07	0.25072	0.865	0.354	0.0234519		-0.511
Zfp91	0.000779043	0.250484	0.981	0.683	1		-0.298
Coq7	0.000186353	0.250192	0.917	0.488	1		-0.429
Gjc1	5.21e-07	0.25014	0.853	0.329	0.016192		-0.524
Txn1	0.000251973	0.25002	1	0.927	1		-0.073
Rsrc2	0.00627452	-0.250271	0.987	0.927	1		-0.06
Map7d2	0.471667	-0.250321	0.385	0.329	1		-0.056
Tasp1	0.949248	-0.25041	0.417	0.305	1		-0.112
Znhit1	0.37959	-0.25042	0.897	0.646	1		-0.251
Tpd52l2	0.33805	-0.250487	0.923	0.671	1		-0.252
Palld	0.553866	-0.25051	0.628	0.39	1		-0.238
Igbp1	0.447468	-0.250528	0.853	0.561	1		-0.292
Sqstm1	0.909449	-0.250569	0.603	0.415	1		-0.188
Spcs2	0.00342047	-0.250762	1	1	1		0
Idh3g	0.12121	-0.250976	0.917	0.683	1		-0.234
Agpat3	0.563823	-0.251419	0.532	0.402	1		-0.13
A830018L16Rik	0.412572	-0.251809	0.301	0.28	1		-0.021
Ndufb2	0.926278	-0.25216	0.904	0.585	1		-0.319
Zfp866	0.870354	-0.252648	0.301	0.232	1		-0.069
Stard10	0.97961	-0.252666	0.545	0.378	1		-0.167
Ift80	0.638436	-0.252845	0.506	0.329	1		-0.177
Abhd6	0.941294	-0.252964	0.263	0.207	1		-0.056
Naaa	0.581016	-0.253158	0.359	0.244	1		-0.115
Cd81	0.0277101	-0.253365	0.962	0.768	1		-0.194
Rpn1	0.223022	-0.253394	0.955	0.732	1		-0.223
Leprotl1	0.986358	-0.253445	0.782	0.512	1		-0.27
Ank3	0.321118	-0.253686	0.686	0.402	1		-0.284
Iqsec1	0.86201	-0.253864	0.359	0.28	1		-0.079
Ttf1	0.315748	-0.253898	0.654	0.366	1		-0.288
Sdhaf4	0.328744	-0.254113	0.827	0.598	1		-0.229
Trpm7	0.474848	-0.254472	0.833	0.561	1		-0.272
Trp53inp1	0.452915	-0.254991	0.308	0.28	1		-0.028
2310009B15Rik	0.795522	-0.255077	0.571	0.402	1		-0.169
Cplx2	0.200152	-0.25509	0.269	0.28	1		0.011
Crip1	0.529175	-0.255372	0.506	0.39	1		-0.116
Akip1	0.812474	-0.255628	0.346	0.28	1		-0.066
Oma1	0.623905	-0.25585	0.346	0.293	1		-0.053
Tctn1	0.0314659	-0.256074	0.173	0.256	1		0.083
Sypl	0.776552	-0.256273	0.801	0.537	1		-0.264
Ppp6r1	0.995971	-0.256429	0.756	0.488	1		-0.268
Esrp1	0.418908	-0.256506	0.353	0.317	1		-0.036
Mycbp2	0.165576	-0.256771	0.891	0.659	1		-0.232
Foxb1	0.840351	-0.256847	0.737	0.488	1		-0.249
Dnajb4	0.123701	-0.256907	0.301	0.317	1		0.016
Osbpl1a	0.691106	-0.257036	0.442	0.341	1		-0.101
Ndufb3	0.156116	-0.257441	0.974	0.756	1		-0.218
Wasf1	0.259851	-0.257616	0.718	0.402	1		-0.316
Dhx32	0.816722	-0.257624	0.513	0.366	1		-0.147
Msi1	0.585276	-0.257625	0.494	0.378	1		-0.116
Arl13b	0.355181	-0.257706	0.635	0.463	1		-0.172
Gnl1	0.964186	-0.257915	0.699	0.451	1		-0.248
Kif3b	0.783097	-0.257965	0.545	0.39	1		-0.155
Aco1	0.295293	-0.258059	0.5	0.415	1		-0.085
Acaa2	0.509329	-0.258324	0.571	0.354	1		-0.217
Ift140	0.148298	-0.258331	0.308	0.317	1		0.009
1810037I17Rik	0.0551709	-0.258437	0.942	0.756	1		-0.186
5031425E22Rik	0.697787	-0.258831	0.487	0.366	1		-0.121
Klhdc8b	0.338736	-0.259058	0.308	0.293	1		-0.015
Abhd8	0.928678	-0.259096	0.365	0.28	1		-0.085
Tbc1d32	0.449553	-0.259116	0.359	0.317	1		-0.042
Tbc1d19	0.320756	-0.259217	0.417	0.366	1		-0.051
Senp7	0.55649	-0.259264	0.417	0.28	1		-0.137
Upf3a	0.695557	-0.259703	0.827	0.537	1		-0.29
Atoh8	0.0625768	-0.259725	0.192	0.256	1		0.064
Timm8a1	0.066103	-0.260579	1	0.829	1		-0.171
Lmo7	0.933215	-0.260773	0.404	0.293	1		-0.111
Pnpla6	0.917454	-0.260799	0.365	0.28	1		-0.085
Ttc8	0.17381	-0.26114	0.276	0.293	1		0.017
Ddx5	0.00034232	-0.261237	1	0.988	1		-0.012
Ubac2	0.40744	-0.261307	0.756	0.524	1		-0.232
Lsm10	0.755368	-0.26229	0.66	0.439	1		-0.221
Chchd7	0.332706	-0.262447	0.962	0.72	1		-0.242
Katnal2	0.412711	-0.262613	0.308	0.28	1		-0.028
Ptpn13	0.356052	-0.262859	0.731	0.427	1		-0.304
Plk2	0.619124	-0.263051	0.25	0.232	1		-0.018
Tiparp	0.284493	-0.263431	0.615	0.354	1		-0.261
Sec23b	0.728604	-0.26367	0.705	0.476	1		-0.229
Grb7	0.773316	-0.263834	0.545	0.39	1		-0.155
Gm26735	0.360627	-0.263981	0.365	0.329	1		-0.036
Map7	0.293975	-0.264044	0.295	0.293	1		-0.002
Jak1	0.794486	-0.264202	0.686	0.463	1		-0.223
Tom1l1	0.711971	-0.264251	0.513	0.341	1		-0.172
Ccdc28b	0.887583	-0.264296	0.545	0.39	1		-0.155
Gsr	0.97056	-0.264316	0.859	0.573	1		-0.286
Kank1	0.897385	-0.264618	0.571	0.378	1		-0.193
Celsr1	0.632243	-0.26464	0.423	0.329	1		-0.094
Mpdu1	0.156351	-0.264673	0.859	0.622	1		-0.237
Sarnp	0.128809	-0.264769	0.962	0.732	1		-0.23
Tmem260	0.743527	-0.265396	0.372	0.305	1		-0.067
Mdh1	0.0181483	-0.265667	0.987	0.939	1		-0.048
Esco1	0.700669	-0.265723	0.481	0.329	1		-0.152
Polr3f	0.978202	-0.26577	0.487	0.341	1		-0.146
Naxe	0.63895	-0.266249	0.833	0.537	1		-0.296
AC154683.1	0.205316	-0.266634	0.25	0.268	1		0.018
Macrod2	0.817559	-0.266903	0.519	0.354	1		-0.165
Bcl2l1	0.401626	-0.266906	0.596	0.439	1		-0.157
Bok	0.746951	-0.267293	0.538	0.39	1		-0.148
Fgd4	0.431055	-0.267319	0.301	0.28	1		-0.021
Fndc3a	0.74246	-0.267357	0.692	0.427	1		-0.265
Gnaz	0.0221236	-0.267805	0.179	0.268	1		0.089
Cntd1	0.00453152	-0.26823	0.135	0.256	1		0.121
Usp11	0.930711	-0.269289	0.404	0.305	1		-0.099
Baz2a	0.199849	-0.269391	0.859	0.622	1		-0.237
Tmem218	0.622394	-0.269401	0.417	0.329	1		-0.088
Wdr19	0.460842	-0.269403	0.359	0.317	1		-0.042
Pgls	0.198503	-0.269491	0.994	0.89	1		-0.104
Apela	0.0352314	-0.269689	0.712	0.39	1		-0.322
Stx17	0.537714	-0.269876	0.385	0.317	1		-0.068
Clstn1	0.662418	-0.270582	0.526	0.341	1		-0.185
Gpx8	0.722247	-0.270693	0.705	0.463	1		-0.242
Slc25a4	0.0291629	-0.270831	0.994	0.963	1		-0.031
Krcc1	0.649819	-0.271104	0.846	0.585	1		-0.261
Acaa1a	0.752936	-0.271283	0.654	0.415	1		-0.239
Etl4	0.766199	-0.271439	0.641	0.402	1		-0.239
Cstb	0.152538	-0.271793	0.885	0.659	1		-0.226
Flot1	0.673317	-0.271797	0.404	0.28	1		-0.124
Hebp2	0.608005	-0.271902	0.487	0.317	1		-0.17
Glod4	0.0750695	-0.272334	0.917	0.683	1		-0.234
Gpatch2	0.501924	-0.272668	0.654	0.451	1		-0.203
Ttll5	0.896789	-0.27309	0.404	0.293	1		-0.111
Brd9	0.591697	-0.273237	0.737	0.463	1		-0.274
Dph6	0.96684	-0.27351	0.744	0.451	1		-0.293
Tbrg1	0.120493	-0.273677	0.974	0.805	1		-0.169
mt-Atp6	4.58e-07	-0.273984	1	0.988	0.014226		-0.012
Ttll1	0.226179	-0.274105	0.276	0.28	1		0.004
Gstm3	0.304251	-0.274261	0.263	0.268	1		0.005
Prkdc	0.561227	-0.274393	0.462	0.366	1		-0.096
St14	0.652345	-0.274404	0.276	0.244	1		-0.032
Fos	0.32514	-0.274439	0.462	0.28	1		-0.182
Sys1	0.0165276	-0.274776	0.962	0.817	1		-0.145
Shroom3	0.907052	-0.274789	0.288	0.232	1		-0.056
Rufy1	0.755758	-0.274906	0.468	0.317	1		-0.151
Ufsp2	0.950839	-0.274916	0.75	0.488	1		-0.262
Fermt1	0.221204	-0.274933	0.365	0.354	1		-0.011
Plin2	0.69936	-0.275148	0.673	0.427	1		-0.246
Hacd1	0.902487	-0.275189	0.897	0.549	1		-0.348
Gipc1	0.820849	-0.275624	0.788	0.488	1		-0.3
Srek1ip1	0.572094	-0.276418	0.872	0.585	1		-0.287
Etnk1	0.265909	-0.276509	0.622	0.476	1		-0.146
Tmem101	0.454098	-0.276951	0.692	0.488	1		-0.204
Trmt1l	0.21813	-0.277085	0.609	0.341	1		-0.268
Smarca1	0.946949	-0.277445	0.679	0.451	1		-0.228
Tmem256	0.0541937	-0.277675	0.955	0.744	1		-0.211
Arid3b	0.11354	-0.277799	0.904	0.707	1		-0.197
Tmc4	0.962609	-0.277801	0.442	0.329	1		-0.113
Ap4m1	0.68527	-0.277909	0.596	0.378	1		-0.218
Bad	0.38161	-0.277985	0.731	0.512	1		-0.219
2022-09-06	0.719325	-0.278289	0.737	0.488	1		-0.249
Fzd6	0.0693263	-0.278716	0.256	0.305	1		0.049
Fbxo16	0.458709	-0.278791	0.378	0.317	1		-0.061
Timp3	0.48509	-0.279111	0.288	0.268	1		-0.02
Fam173a	0.410789	-0.279219	0.744	0.524	1		-0.22
Bcl9	0.58286	-0.279316	0.865	0.585	1		-0.28
Cep63	0.70539	-0.279363	0.551	0.402	1		-0.149
Cryzl2	0.0762307	-0.279646	0.199	0.256	1		0.057
Add3	0.0790356	-0.280355	0.878	0.683	1		-0.195
Prox1	0.356982	-0.280479	0.365	0.329	1		-0.036
2210408I21Rik	0.510426	-0.280508	0.288	0.268	1		-0.02
Adsl	0.155847	-0.280626	0.923	0.646	1		-0.277
Thra	0.422758	-0.281205	0.545	0.415	1		-0.13
Cebpb	0.287369	-0.281407	0.308	0.293	1		-0.015
Dedd2	0.635973	-0.281417	0.295	0.256	1		-0.039
Acvr2b	0.127284	-0.281687	0.981	0.805	1		-0.176
Zfp667	0.703422	-0.281705	0.34	0.28	1		-0.06
Wbp1	0.78787	-0.281902	0.628	0.402	1		-0.226
Lrrc73	0.0852684	-0.282205	0.212	0.268	1		0.056
B2m	0.792922	-0.282225	0.506	0.366	1		-0.14
Cops7a	0.54412	-0.282249	0.718	0.427	1		-0.291
Ndufa3	0.00278543	-0.282408	0.968	0.817	1		-0.151
Rgs17	0.243221	-0.282809	0.378	0.354	1		-0.024
Trp53bp2	0.137328	-0.283037	0.654	0.512	1		-0.142
Ift172	0.86727	-0.283103	0.34	0.268	1		-0.072
Eef2kmt	0.575312	-0.283368	0.519	0.39	1		-0.129
Manf	0.0529072	-0.283483	0.994	0.89	1		-0.104
Zfp532	0.578269	-0.283541	0.545	0.402	1		-0.143
Csad	0.952939	-0.283807	0.481	0.354	1		-0.127
Upf3b	0.190523	-0.283821	0.878	0.683	1		-0.195
2410089E03Rik	0.217521	-0.283915	0.571	0.329	1		-0.242
Gab1	0.947225	-0.284003	0.301	0.244	1		-0.057
Lfng	0.917734	-0.284029	0.359	0.268	1		-0.091
Metrn	0.559567	-0.284074	0.821	0.549	1		-0.272
4931406C07Rik	0.578364	-0.284234	0.269	0.244	1		-0.025
Ptprd	0.870992	-0.284816	0.314	0.256	1		-0.058
Anks3	0.630641	-0.284851	0.346	0.293	1		-0.053
Eif1a	0.0215642	-0.284945	0.955	0.829	1		-0.126
Mfge8	0.634787	-0.285251	0.66	0.463	1		-0.197
Ddx6	0.0204317	-0.286	0.981	0.841	1		-0.14
Zfp688	0.471047	-0.286251	0.391	0.329	1		-0.062
Sh3pxd2a	0.776458	-0.286328	0.404	0.317	1		-0.087
Ntm	0.368034	-0.286935	0.282	0.268	1		-0.014
Rprm	0.0410705	-0.2871	0.205	0.28	1		0.075
Cmc1	0.590307	-0.287482	0.391	0.317	1		-0.074
Ctsd	0.0166711	-0.287832	0.853	0.646	1		-0.207
Strbp	0.00677576	-0.288031	0.968	0.768	1		-0.2
Tmem203	0.899641	-0.288102	0.327	0.244	1		-0.083
Stn1	0.658783	-0.288605	0.551	0.402	1		-0.149
Fam126a	0.961543	-0.288658	0.314	0.244	1		-0.07
Fst	0.027051	-0.288821	0.846	0.524	1		-0.322
Exoc3	0.288102	-0.288856	0.84	0.61	1		-0.23
Syne2	0.580362	-0.288881	0.744	0.5	1		-0.244
Shb	0.625321	-0.289266	0.314	0.22	1		-0.094
Akr1e1	0.76764	-0.289835	0.487	0.354	1		-0.133
Col4a2	0.956433	-0.289975	0.654	0.427	1		-0.227
Notch1	0.903392	-0.290536	0.737	0.5	1		-0.237
Xpc	0.415287	-0.290607	0.519	0.402	1		-0.117
Tceal1	0.631695	-0.290826	0.359	0.293	1		-0.066
Rnf19a	0.975101	-0.291092	0.391	0.293	1		-0.098
Plekhf2	0.722643	-0.291136	0.545	0.354	1		-0.191
Cmtm6	0.187722	-0.291252	0.385	0.366	1		-0.019
Cby1	0.150674	-0.291632	0.718	0.561	1		-0.157
Cox14	0.03916	-0.291768	0.859	0.671	1		-0.188
Togaram1	0.752794	-0.292282	0.686	0.415	1		-0.271
Cdkl4	0.00382	-0.292339	0.147	0.268	1		0.121
Pcmtd2	0.591818	-0.293236	0.564	0.415	1		-0.149
Actr2	0.419328	-0.294183	0.859	0.634	1		-0.225
Sec61b	0.000151862	-0.294794	0.994	0.988	1		-0.006
Tmem109	0.817609	-0.295099	0.5	0.366	1		-0.134
Sptan1	0.283084	-0.295149	0.827	0.573	1		-0.254
Ddx58	0.124219	-0.295494	0.231	0.268	1		0.037
Arhgef28	0.202261	-0.295666	0.276	0.293	1		0.017
Gins4	0.79189	-0.295771	0.827	0.573	1		-0.254
Akirin1	0.125124	-0.295907	0.885	0.61	1		-0.275
Tle1	0.34469	-0.296	0.551	0.439	1		-0.112
Clip1	0.432267	-0.296306	0.737	0.512	1		-0.225
Ddit4l	0.429372	-0.296448	0.346	0.317	1		-0.029
Srd5a3	0.975339	-0.296898	0.468	0.329	1		-0.139
Ech1	0.738815	-0.29722	0.667	0.451	1		-0.216
Hdac1	0.00656281	-0.297364	0.962	0.805	1		-0.157
Isg20	0.852603	-0.29739	0.436	0.305	1		-0.131
Nek5	0.057861	-0.297647	0.34	0.366	1		0.026
Ablim1	0.379135	-0.297762	0.538	0.415	1		-0.123
Cep97	0.512327	-0.298042	0.59	0.427	1		-0.163
Ccdc125	0.0247853	-0.298291	0.199	0.28	1		0.081
Akr1a1	0.00165878	-0.2984	0.987	0.866	1		-0.121
Mut	0.762379	-0.298537	0.551	0.39	1		-0.161
B230354K17Rik	0.704283	-0.299175	0.724	0.439	1		-0.285
F11r	0.765559	-0.299504	0.795	0.524	1		-0.271
Sdf2l1	0.248517	-0.299904	0.814	0.561	1		-0.253
Rpp25l	0.0768475	-0.299981	0.923	0.707	1		-0.216
Pcnx4	0.937795	-0.300034	0.538	0.366	1		-0.172
Mrpl23	0.0234786	-0.300392	0.994	0.89	1		-0.104
Thnsl1	0.477747	-0.300488	0.333	0.293	1		-0.04
Rbm24	0.286037	-0.300505	0.545	0.439	1		-0.106
Pet100	0.228624	-0.30053	0.872	0.61	1		-0.262
Nudt14	0.505276	-0.300807	0.808	0.549	1		-0.259
Hace1	0.326125	-0.300912	0.353	0.317	1		-0.036
Csnk1g1	0.591746	-0.301298	0.635	0.439	1		-0.196
Irx1	0.899343	-0.301718	0.442	0.317	1		-0.125
Ghitm	0.101083	-0.301743	0.936	0.72	1		-0.216
Msantd4	0.889701	-0.302647	0.744	0.476	1		-0.268
Tpm3-rs7	0.0716203	-0.302862	0.942	0.756	1		-0.186
Mdp1	0.3638	-0.302942	0.776	0.549	1		-0.227
Spata6	0.876808	-0.302998	0.615	0.415	1		-0.2
Nrd1	0.062805	-0.303149	0.936	0.683	1		-0.253
Cnih2	0.335414	-0.303475	0.455	0.28	1		-0.175
Pts	0.399055	-0.303769	0.712	0.5	1		-0.212
Dhx29	0.227306	-0.303904	0.833	0.585	1		-0.248
Stag2	0.0268053	-0.304218	0.859	0.659	1		-0.2
Gstz1	0.231531	-0.304276	0.365	0.341	1		-0.024
Cuedc1	0.485109	-0.30439	0.506	0.39	1		-0.116
Nedd4	9.38e-06	-0.304393	1	1	0.291421		0
Aamdc	0.874876	-0.304397	0.526	0.378	1		-0.148
Rhpn1	0.0626417	-0.304479	0.256	0.305	1		0.049
Unc119b	0.658844	-0.304514	0.814	0.5	1		-0.314
Yipf5	0.0809754	-0.304874	0.814	0.598	1		-0.216
Yipf2	0.116679	-0.305004	0.231	0.268	1		0.037
Dnajc3	0.07603	-0.305185	0.891	0.659	1		-0.232
Ptprk	0.467957	-0.305596	0.724	0.512	1		-0.212
Kras	0.109249	-0.305628	0.929	0.695	1		-0.234
Rnd3	0.858262	-0.306026	0.692	0.463	1		-0.229
Cep89	0.595612	-0.306806	0.679	0.463	1		-0.216
Mlycd	0.0846037	-0.306842	0.224	0.268	1		0.044
2310039H08Rik	0.912627	-0.306846	0.603	0.402	1		-0.201
Ets2	0.899848	-0.307265	0.519	0.366	1		-0.153
Nudt1	0.478122	-0.307516	0.641	0.463	1		-0.178
Capn10	0.632235	-0.307797	0.5	0.378	1		-0.122
Cox6c	6.58e-05	-0.308116	1	1	1		0
Gdi2	0.000319684	-0.309513	1	0.963	1		-0.037
Ndufc1	0.00255781	-0.309692	0.981	0.927	1		-0.054
Dnal1	0.349776	-0.310723	0.301	0.28	1		-0.021
Iqcc	0.169351	-0.310797	0.314	0.317	1		0.003
Mgst3	0.165731	-0.310872	0.474	0.427	1		-0.047
Tmem237	0.0622074	-0.312247	0.808	0.598	1		-0.21
9530068E07Rik	0.523197	-0.31257	0.59	0.354	1		-0.236
Hltf	0.846062	-0.312713	0.551	0.39	1		-0.161
Cfap97	0.401445	-0.312759	0.641	0.463	1		-0.178
Mapk10	0.119278	-0.313057	0.224	0.268	1		0.044
Tax1bp1	0.00597986	-0.313253	1	0.951	1		-0.049
Prmt2	0.115698	-0.31343	0.378	0.378	1		0
Rilpl2	0.879698	-0.313848	0.526	0.366	1		-0.16
Cope	0.0450498	-0.314209	0.949	0.72	1		-0.229
Zeb2	0.0133068	-0.314396	0.923	0.72	1		-0.203
B3gnt7	0.804997	-0.314554	0.519	0.378	1		-0.141
Btbd17	0.0861864	-0.314691	0.231	0.28	1		0.049
Gdi1	0.723708	-0.31485	0.571	0.39	1		-0.181
Mcee	0.887538	-0.315146	0.686	0.427	1		-0.259
Gpx4	0.000254939	-0.315236	0.994	0.988	1		-0.006
Igf1r	0.00981808	-0.315407	0.853	0.695	1		-0.158
Fibp	0.0825237	-0.315472	0.827	0.622	1		-0.205
Ankrd37	0.400598	-0.316898	0.34	0.305	1		-0.035
Dgcr6	0.00328562	-0.316908	0.917	0.768	1		-0.149
Notch2	0.692002	-0.31715	0.545	0.378	1		-0.167
Katnb1	0.177463	-0.317621	0.423	0.39	1		-0.033
Smox	0.205954	-0.317663	0.288	0.293	1		0.005
Yif1a	0.353113	-0.317861	0.679	0.476	1		-0.203
Frrs1	0.978202	-0.31826	0.487	0.341	1		-0.146
Daam1	0.690757	-0.318265	0.558	0.415	1		-0.143
Intu	0.44069	-0.318547	0.378	0.317	1		-0.061
Cdh13	0.300986	-0.318802	0.269	0.268	1		-0.001
Pgm3	0.383075	-0.31901	0.615	0.463	1		-0.152
Dync1li2	0.565217	-0.319102	0.558	0.415	1		-0.143
Cep41	0.114541	-0.319121	0.269	0.293	1		0.024
Fam103a1	0.212993	-0.319872	0.846	0.61	1		-0.236
Maml2	0.173021	-0.319926	0.276	0.293	1		0.017
Lrrc74b	0.0246123	-0.320172	0.199	0.28	1		0.081
Sesn3	0.493465	-0.320906	0.699	0.488	1		-0.211
Mycbp	0.0685714	-0.321149	0.865	0.646	1		-0.219
Tmem50a	0.0125028	-0.321897	0.929	0.732	1		-0.197
Fam60a	3.76e-05	-0.322176	1	0.988	1		-0.012
Odf2	0.126137	-0.322361	0.821	0.598	1		-0.223
Myl6	5.55e-07	-0.322506	0.994	0.988	0.0172194		-0.006
Creld2	0.220621	-0.322551	0.821	0.573	1		-0.248
BC031181	0.042468	-0.32261	0.949	0.793	1		-0.156
Trim8	0.405154	-0.323119	0.718	0.5	1		-0.218
Jmy	0.240296	-0.323274	0.417	0.366	1		-0.051
Ncoa4	0.477955	-0.323859	0.737	0.427	1		-0.31
Abhd17b	0.152177	-0.324048	0.801	0.573	1		-0.228
Tpgs1	0.785723	-0.324058	0.667	0.451	1		-0.216
Dpy19l1	0.456105	-0.324375	0.756	0.512	1		-0.244
Mapkapk2	0.0822121	-0.324481	0.532	0.463	1		-0.069
Bdh1	0.0939462	-0.325007	0.276	0.305	1		0.029
Cep135	0.927408	-0.325023	0.679	0.451	1		-0.228
Krt7	0.368228	-0.325142	0.269	0.268	1		-0.001
Iqck	0.0191387	-0.325222	0.16	0.256	1		0.096
Ubxn6	0.66055	-0.325315	0.673	0.463	1		-0.21
Ppp1r11	0.00684031	-0.325361	0.955	0.744	1		-0.211
Abhd14a	0.173685	-0.326162	0.686	0.512	1		-0.174
Dsel	0.287625	-0.32635	0.429	0.378	1		-0.051
Tpd52	0.331445	-0.326685	0.564	0.439	1		-0.125
Apoe	0.000179969	-0.327264	0.974	0.915	1		-0.059
Spag16	0.177178	-0.32738	0.244	0.268	1		0.024
Tmx4	0.782094	-0.327699	0.583	0.39	1		-0.193
Rnf167	0.18889	-0.328513	0.686	0.5	1		-0.186
Rpap3	0.644649	-0.328902	0.756	0.5	1		-0.256
Fam174a	0.501405	-0.329673	0.609	0.451	1		-0.158
Clybl	0.899595	-0.330077	0.494	0.354	1		-0.14
Necab3	0.0456969	-0.330122	0.199	0.268	1		0.069
Acot1	0.551883	-0.330374	0.468	0.305	1		-0.163
Nkap	0.0576473	-0.331131	0.821	0.61	1		-0.211
Tle3	0.778815	-0.331211	0.731	0.476	1		-0.255
Ddx41	0.0520649	-0.332395	0.872	0.659	1		-0.213
Tsga10	0.04637	-0.332774	0.263	0.317	1		0.054
Lacc1	0.0762307	-0.332801	0.199	0.256	1		0.057
Ring1	0.381785	-0.333205	0.564	0.439	1		-0.125
Nsmce1	0.103603	-0.333399	0.865	0.634	1		-0.231
Stoml2	0.00443563	-0.333627	0.981	0.841	1		-0.14
3110082I17Rik	0.597084	-0.333871	0.744	0.5	1		-0.244
Fsd1l	0.208715	-0.334184	0.391	0.354	1		-0.037
Spint1	0.455778	-0.33442	0.538	0.415	1		-0.123
Smpd2	0.45406	-0.334893	0.5	0.378	1		-0.122
Rnf34	0.734897	-0.335254	0.769	0.5	1		-0.269
Mageh1	0.416418	-0.335409	0.667	0.463	1		-0.204
Arhgap39	0.290374	-0.335431	0.513	0.415	1		-0.098
Smdt1	4.11e-05	-0.335869	0.994	0.939	1		-0.055
Evi5	0.0716442	-0.33612	0.795	0.585	1		-0.21
Sema3e	0.357129	-0.336363	0.423	0.366	1		-0.057
Atp1b3	0.00106193	-0.336674	0.949	0.805	1		-0.144
Tshz2	0.607896	-0.336678	0.301	0.268	1		-0.033
Nfe2l1	0.320516	-0.336768	0.788	0.549	1		-0.239
Cep112	0.284975	-0.337246	0.474	0.39	1		-0.084
Ccdc60	0.00459758	-0.33732	0.205	0.317	1		0.112
Apoo	0.626425	-0.337552	0.756	0.524	1		-0.232
Dctn3	0.0039519	-0.337679	0.994	0.829	1		-0.165
Acer2	0.920681	-0.337806	0.782	0.512	1		-0.27
Vbp1	0.0664164	-0.337975	0.942	0.732	1		-0.21
Mrpl39	0.0549198	-0.338112	0.788	0.561	1		-0.227
Dcn	0.138079	-0.33828	0.212	0.256	1		0.044
Uaca	0.390478	-0.338557	0.718	0.537	1		-0.181
Pdia4	0.00416677	-0.339266	0.974	0.756	1		-0.218
Eef1a1	2.56e-14	-0.339772	1	1	7.96e-10		0
Gprasp2	0.339725	-0.339955	0.314	0.293	1		-0.021
Cox4i1	2.64e-09	-0.341663	1	1	8.2e-05		0
Mfsd13a	0.404501	-0.342894	0.346	0.305	1		-0.041
Kdm7a	0.378112	-0.343374	0.667	0.476	1		-0.191
Scarb1	0.192571	-0.34505	0.327	0.317	1		-0.01
Bnip3l	0.000433817	-0.345223	0.981	0.951	1		-0.03
Coq4	0.255877	-0.345749	0.744	0.512	1		-0.232
Cyr61	0.932992	-0.346079	0.519	0.354	1		-0.165
Rasgrp2	0.916088	-0.346098	0.737	0.476	1		-0.261
Nkd1	0.140341	-0.346196	0.731	0.537	1		-0.194
Anapc16	0.0379055	-0.346296	0.808	0.61	1		-0.198
Arfgap3	0.21311	-0.346419	0.41	0.366	1		-0.044
Etfbkmt	0.328443	-0.347144	0.353	0.317	1		-0.036
Cryzl1	0.323853	-0.347492	0.718	0.5	1		-0.218
Rflna	0.651511	-0.347672	0.327	0.28	1		-0.047
Ppp1r42	0.00171975	-0.3482	0.179	0.317	1		0.138
Txndc15	0.676946	-0.348381	0.679	0.451	1		-0.228
Pdia3	0.000296177	-0.348452	1	0.951	1		-0.049
Cops5	0.317703	-0.349245	0.878	0.622	1		-0.256
Calcoco2	0.0232157	-0.349667	0.25	0.329	1		0.079
Meaf6	0.0252465	-0.350126	0.84	0.707	1		-0.133
Prtn3	0.00019901	-0.350179	0.115	0.28	1		0.165
Minos1	0.000706534	-0.350934	0.987	0.878	1		-0.109
Wdr38	0.0132399	-0.350988	0.186	0.28	1		0.094
Dmwd	0.92178	-0.351004	0.744	0.476	1		-0.268
Slc5a9	0.00234356	-0.351388	0.179	0.305	1		0.126
Cdkl1	0.129897	-0.351668	0.282	0.305	1		0.023
Tspyl5	0.124219	-0.351714	0.231	0.268	1		0.037
Dag1	0.0157918	-0.352064	0.795	0.634	1		-0.161
Nipbl	0.0047094	-0.352347	0.955	0.817	1		-0.138
Gm7173	0.00109332	-0.352429	0.212	0.354	1		0.142
Tsnaxip1	0.0548849	-0.352682	0.256	0.305	1		0.049
Ccdc157	0.111751	-0.352685	0.301	0.317	1		0.016
Tmem63b	0.237544	-0.353557	0.647	0.476	1		-0.171
Fam161b	0.00760512	-0.35379	0.218	0.317	1		0.099
Ccdc91	0.234726	-0.35415	0.5	0.415	1		-0.085
Prr7	0.812148	-0.354495	0.506	0.341	1		-0.165
Odf2l	0.0900463	-0.354856	0.577	0.476	1		-0.101
Rab18	0.00156449	-0.354904	0.878	0.768	1		-0.11
Anxa5	0.0617999	-0.355129	0.724	0.573	1		-0.151
Igsf8	0.285176	-0.356211	0.353	0.317	1		-0.036
Ndufaf7	0.353936	-0.356344	0.603	0.439	1		-0.164
Rhob	0.620165	-0.356794	0.654	0.39	1		-0.264
Mapre3	0.0434071	-0.356872	0.186	0.256	1		0.07
Hoxb1	0.567486	-0.35692	0.859	0.561	1		-0.298
Fxyd6	0.411935	-0.357044	0.801	0.561	1		-0.24
Rab38	0.0232372	-0.35735	0.321	0.366	1		0.045
Fam81b	0.0646547	-0.357562	0.282	0.329	1		0.047
Galc	0.487275	-0.357915	0.314	0.28	1		-0.034
Anapc13	0.0030102	-0.357936	0.955	0.841	1		-0.114
Mrpl24	0.00237664	-0.357965	0.942	0.768	1		-0.174
Laptm4a	0.000911181	-0.358418	0.981	0.915	1		-0.066
Lmbrd1	0.148567	-0.358676	0.462	0.402	1		-0.06
Fam184a	0.026557	-0.358739	0.237	0.305	1		0.068
Tspan31	0.00116318	-0.358885	0.923	0.768	1		-0.155
Zc3h14	0.0016455	-0.358972	0.91	0.756	1		-0.154
Herc2	0.860002	-0.35938	0.712	0.439	1		-0.273
Bmp7	0.213378	-0.359411	0.468	0.402	1		-0.066
Ddrgk1	0.0328132	-0.359614	0.821	0.634	1		-0.187
Pcm1	0.00260784	-0.36004	0.994	0.878	1		-0.116
Pkd1l1	0.00293175	-0.360235	0.173	0.293	1		0.12
Tmem205	0.0571033	-0.360403	0.615	0.512	1		-0.103
Tmem9	0.0409423	-0.360864	0.744	0.573	1		-0.171
Traf3ip1	0.405154	-0.361356	0.731	0.512	1		-0.219
Ak9	0.0459925	-0.361732	0.199	0.268	1		0.069
Igfbp3	0.248966	-0.361913	0.333	0.329	1		-0.004
Prr29	0.0548372	-0.362943	0.192	0.256	1		0.064
Kbtbd4	0.806218	-0.363087	0.532	0.366	1		-0.166
Cercam	0.00501868	-0.363374	0.224	0.329	1		0.105
Dnah1	0.236741	-0.363768	0.288	0.293	1		0.005
Mbnl2	0.115891	-0.363898	0.391	0.378	1		-0.013
Cfap57	0.0595491	-0.364281	0.205	0.268	1		0.063
Rgs12	0.921956	-0.364304	0.577	0.39	1		-0.187
Ndufs5	0.00111712	-0.364403	0.987	0.878	1		-0.109
Rrp7a	0.0673691	-0.36499	0.885	0.634	1		-0.251
Sh3rf1	0.165994	-0.365062	0.487	0.415	1		-0.072
Polr2i	0.0437844	-0.365895	0.987	0.829	1		-0.158
Gng4	0.0995337	-0.366394	0.327	0.341	1		0.014
Sp3os	0.572245	-0.367562	0.417	0.329	1		-0.088
Npc2	3.74e-05	-0.367571	0.981	0.89	1		-0.091
Mxd4	0.200582	-0.367834	0.564	0.439	1		-0.125
1700013F07Rik	0.0569544	-0.368013	0.25	0.305	1		0.055
Wdpcp	0.0327873	-0.368978	0.263	0.329	1		0.066
Mtss1	0.585857	-0.369528	0.769	0.512	1		-0.257
Ramp2	0.340492	-0.369962	0.506	0.402	1		-0.104
Ndufab1	2.24e-06	-0.370273	1	0.988	0.0697049		-0.012
Maml3	0.1673	-0.370409	0.66	0.488	1		-0.172
Tspo	0.0184072	-0.370859	0.833	0.646	1		-0.187
Gdpd1	0.317308	-0.371183	0.462	0.39	1		-0.072
Ywhae	3.1e-11	-0.371884	1	1	9.62e-07		0
Epc2	0.0194124	-0.372345	0.737	0.598	1		-0.139
Erlin2	0.245873	-0.372699	0.571	0.439	1		-0.132
Pnmal2	0.000170145	-0.373287	0.109	0.28	1		0.171
Tmbim6	4.53e-05	-0.37341	0.987	0.866	1		-0.121
Mast4	0.0234079	-0.373414	0.744	0.598	1		-0.146
Ccs	0.117695	-0.373529	0.699	0.537	1		-0.162
Zfp322a	0.329764	-0.37388	0.878	0.61	1		-0.268
Smyd3	0.135332	-0.375001	0.333	0.329	1		-0.004
Grhpr	0.0093283	-0.37551	0.885	0.659	1		-0.226
Slc31a1	0.225995	-0.375521	0.66	0.5	1		-0.16
Sirt2	0.226932	-0.375809	0.551	0.439	1		-0.112
Spint2	0.0120172	-0.376676	0.795	0.634	1		-0.161
Map4k4	0.000358978	-0.378062	0.974	0.866	1		-0.108
Ap2s1	0.00067621	-0.378189	0.981	0.866	1		-0.115
Tspan33	0.0937259	-0.378548	0.468	0.427	1		-0.041
Hes7	0.561587	-0.378713	0.692	0.512	1		-0.18
Hint2	0.00441535	-0.379081	0.833	0.671	1		-0.162
Washc3	0.283004	-0.379764	0.705	0.5	1		-0.205
Mgst1	0.00434401	-0.379773	0.526	0.537	1		0.011
Efcab12	0.0412782	-0.380904	0.25	0.305	1		0.055
Oaz2	0.13423	-0.38096	0.654	0.5	1		-0.154
1810043G02Rik	0.0797194	-0.381028	0.423	0.402	1		-0.021
Oxct1	0.735065	-0.381416	0.859	0.549	1		-0.31
Frem2	0.517533	-0.381583	0.545	0.402	1		-0.143
Aplp2	0.000117376	-0.382095	0.994	0.89	1		-0.104
Immp1l	0.0112022	-0.382111	0.917	0.72	1		-0.197
Lysmd2	0.128408	-0.382509	0.506	0.439	1		-0.067
Stx16	0.178481	-0.382602	0.808	0.549	1		-0.259
Vgll4	0.0462677	-0.382769	0.756	0.598	1		-0.158
Dpy19l3	0.237863	-0.382915	0.308	0.305	1		-0.003
Itm2c	0.0108041	-0.383326	0.686	0.573	1		-0.113
Scnm1	0.125816	-0.383513	0.679	0.512	1		-0.167
Gatd1	0.579148	-0.38396	0.718	0.5	1		-0.218
Pfn2	0.0189239	-0.385111	0.609	0.512	1		-0.097
Mul1	0.278809	-0.385675	0.506	0.415	1		-0.091
Cep19	0.0332929	-0.385837	0.692	0.561	1		-0.131
Dnaja1	1.51e-07	-0.385964	1	1	0.00469518		0
Gabarap	2.83e-05	-0.386197	0.981	0.89	0.879782		-0.091
Dnajc10	0.0185158	-0.386954	0.891	0.671	1		-0.22
Lypd6b	8.26e-05	-0.387933	0.212	0.39	1		0.178
Ascc1	0.071117	-0.388015	0.641	0.524	1		-0.117
Casc1	0.000423697	-0.388716	0.128	0.28	1		0.152
Rtl8a	0.102932	-0.389301	0.692	0.537	1		-0.155
Snrk	0.278319	-0.389462	0.481	0.39	1		-0.091
Nfkbia	0.135297	-0.389612	0.647	0.512	1		-0.135
Bpgm	0.0461476	-0.389625	0.647	0.524	1		-0.123
Pomc	0.0670696	-0.390103	0.429	0.415	1		-0.014
Gm26894	0.00506928	-0.390126	0.167	0.28	1		0.113
Mtss1l	0.275309	-0.391015	0.545	0.427	1		-0.118
Bcap31	7.97e-05	-0.39146	0.955	0.805	1		-0.15
Ndrg1	0.0626827	-0.3917	0.282	0.317	1		0.035
Plekha8	0.347251	-0.39201	0.641	0.463	1		-0.178
Dab1	0.682387	-0.392074	0.545	0.39	1		-0.155
Dtna	0.13925	-0.392417	0.391	0.366	1		-0.025
Rab11a	0.00531862	-0.392652	0.853	0.695	1		-0.158
Scand1	1.96e-05	-0.392696	0.962	0.854	0.60877		-0.108
Selenok	0.000617022	-0.394094	0.962	0.793	1		-0.169
Creg2	0.0472488	-0.394204	0.205	0.268	1		0.063
Pard3b	0.0333271	-0.39435	0.237	0.305	1		0.068
Lrig1	0.0326894	-0.394885	0.385	0.39	1		0.005
Tmed10	0.000386233	-0.395008	0.981	0.951	1		-0.03
Safb	1.98e-05	-0.395355	0.923	0.854	0.613445		-0.069
Rabac1	0.109307	-0.395536	0.75	0.549	1		-0.201
Apool	0.135505	-0.395664	0.686	0.512	1		-0.174
Mtpn	0.00167958	-0.395687	0.981	0.829	1		-0.152
Dyx1c1	0.00308882	-0.396069	0.212	0.329	1		0.117
Lrrc9	0.00225105	-0.396153	0.192	0.317	1		0.125
Tnrc6b	0.0534624	-0.396164	0.878	0.659	1		-0.219
Cst3	1.65e-05	-0.396678	0.987	0.939	0.51131		-0.048
Aifm3	0.00422283	-0.397067	0.192	0.305	1		0.113
Aga	0.114334	-0.397145	0.327	0.329	1		0.002
Efhc2	0.0157538	-0.397644	0.327	0.378	1		0.051
Foxa1	0.00329211	-0.397711	0.205	0.329	1		0.124
Dusp4	0.846873	-0.397844	0.564	0.402	1		-0.162
Maged2	0.0313817	-0.3983	0.718	0.561	1		-0.157
Sclt1	0.0551355	-0.398951	0.692	0.561	1		-0.131
Cep104	0.117853	-0.399021	0.551	0.451	1		-0.1
Cfap46	0.0173373	-0.399858	0.224	0.305	1		0.081
Ccnc	0.259851	-0.39986	0.673	0.488	1		-0.185
Lrrc43	1.32e-05	-0.399885	0.147	0.354	0.409262		0.207
Pla2g6	0.0214831	-0.399938	0.442	0.439	1		-0.003
Cep44	0.21015	-0.400384	0.5	0.402	1		-0.098
Pld3	0.114151	-0.400542	0.462	0.402	1		-0.06
4833427G06Rik	0.0781916	-0.400762	0.359	0.366	1		0.007
Psmb5	6.08e-08	-0.401482	0.994	0.976	0.00188701		-0.018
Jam3	0.05891	-0.401711	0.686	0.524	1		-0.162
Plin5	0.00223651	-0.402507	0.154	0.28	1		0.126
Sfr1	3.61e-07	-0.403183	0.994	0.976	0.0111989		-0.018
Cd24a	5.63e-05	-0.403624	0.994	0.963	1		-0.031
Gsn	0.00406923	-0.403756	0.25	0.354	1		0.104
Pitpna	0.000741645	-0.404235	0.929	0.756	1		-0.173
Cfap43	0.0394347	-0.404717	0.353	0.378	1		0.025
Snx6	0.000821715	-0.404748	0.987	0.89	1		-0.097
Nme7	0.965879	-0.405221	0.712	0.451	1		-0.261
Mterf4	0.0793912	-0.405488	0.667	0.512	1		-0.155
Ints6l	0.261184	-0.405562	0.474	0.39	1		-0.084
Ssbp4	0.254828	-0.4056	0.506	0.415	1		-0.091
Amt	0.31128	-0.405933	0.519	0.415	1		-0.104
Mok	0.0361454	-0.40667	0.295	0.341	1		0.046
Tmem17	0.0878886	-0.406971	0.41	0.39	1		-0.02
Ptpn14	0.133297	-0.407861	0.59	0.476	1		-0.114
Galk2	0.0332809	-0.407958	0.558	0.488	1		-0.07
Naa35	0.000594318	-0.408493	0.936	0.744	1		-0.192
Rsad2	0.0193549	-0.408531	0.167	0.256	1		0.089
S100a11	0.361897	-0.408812	0.801	0.585	1		-0.216
Rassf10	0.0210696	-0.408832	0.256	0.329	1		0.073
Suclg1	0.00126111	-0.409342	0.987	0.854	1		-0.133
Penk	0.00526381	-0.409457	0.224	0.329	1		0.105
Gtf2a1	0.105825	-0.409983	0.705	0.524	1		-0.181
Tmem29	0.027076	-0.410086	0.763	0.561	1		-0.202
Dynlt1f	0.0122255	-0.410336	0.769	0.585	1		-0.184
Cfap70	0.00458354	-0.410867	0.288	0.378	1		0.09
Med19	0.000871347	-0.411023	0.942	0.732	1		-0.21
Cd63	0.0245165	-0.412199	0.936	0.707	1		-0.229
Stx18	0.138592	-0.412539	0.635	0.5	1		-0.135
Pofut2	0.000547282	-0.412756	0.647	0.598	1		-0.049
Dynll1	1.75e-09	-0.413089	1	1	5.42e-05		0
4933431E20Rik	0.0190398	-0.413158	0.276	0.341	1		0.065
Cystm1	0.00401812	-0.413831	0.359	0.427	1		0.068
Clic1	0.000472905	-0.414391	0.955	0.744	1		-0.211
Gfod2	0.0289453	-0.414519	0.59	0.512	1		-0.078
Arl2bp	0.0110717	-0.414822	0.891	0.683	1		-0.208
Ndufa7	7.13e-08	-0.414847	1	0.988	0.00221493		-0.012
Dap	0.0196223	-0.415016	0.705	0.561	1		-0.144
Trappc6a	0.0129376	-0.415689	0.705	0.585	1		-0.12
Mcrip1	0.00166301	-0.415923	0.917	0.78	1		-0.137
Ndufb5	5.88e-08	-0.416605	0.994	0.976	0.00182532		-0.018
mt-Co3	2.75e-14	-0.416783	1	1	8.53e-10		0
Dixdc1	0.0545121	-0.417506	0.506	0.463	1		-0.043
Arhgef12	0.511295	-0.41752	0.647	0.451	1		-0.196
Lrguk	0.0470126	-0.41821	0.333	0.354	1		0.021
Slit3	0.0168748	-0.418515	0.481	0.451	1		-0.03
6430573F11Rik	0.158556	-0.421057	0.526	0.439	1		-0.087
Paip2	1.29e-06	-0.421329	0.994	0.927	0.0401063		-0.067
Mettl27	0.00860173	-0.422842	0.212	0.305	1		0.093
Ttc28	0.540067	-0.424499	0.692	0.476	1		-0.216
Ttc26	0.0568268	-0.424541	0.256	0.305	1		0.049
Nek4	0.029682	-0.424637	0.532	0.476	1		-0.056
Lamtor2	0.000897108	-0.424854	0.949	0.817	1		-0.132
Dhrs3	0.0445538	-0.425235	0.378	0.39	1		0.012
Slc39a10	0.00639726	-0.425291	0.91	0.707	1		-0.203
Gm29776	0.0245208	-0.42642	0.391	0.415	1		0.024
Cacng4	0.201097	-0.426859	0.442	0.39	1		-0.052
Qars	0.0245135	-0.427189	0.814	0.634	1		-0.18
Pkig	0.000433242	-0.427195	0.962	0.805	1		-0.157
Atxn1	0.0407434	-0.42722	0.269	0.329	1		0.06
Swt1	0.0070893	-0.427447	0.84	0.671	1		-0.169
Stk19	0.195606	-0.427617	0.622	0.476	1		-0.146
Sf3b2	1.03e-10	-0.428921	1	0.988	3.2e-06		-0.012
mt-Co1	4.29e-13	-0.429193	1	0.988	1.33e-08		-0.012
Lekr1	0.0019877	-0.429585	0.218	0.341	1		0.123
Olfml2a	0.143453	-0.430697	0.41	0.378	1		-0.032
Zc2hc1a	0.126216	-0.430714	0.731	0.524	1		-0.207
Iars2	0.0352192	-0.431151	0.615	0.5	1		-0.115
Heg1	0.013906	-0.431374	0.404	0.427	1		0.023
Ccp110	0.859608	-0.431575	0.756	0.476	1		-0.28
Gnpda2	0.0282077	-0.431607	0.59	0.5	1		-0.09
BC022687	0.00395005	-0.431846	0.462	0.488	1		0.026
Ercc6l2	0.0703903	-0.432201	0.603	0.5	1		-0.103
Lpgat1	0.147998	-0.432541	0.692	0.512	1		-0.18
Cmtm8	0.106666	-0.43269	0.679	0.537	1		-0.142
D17Wsu92e	0.0179439	-0.432824	0.808	0.646	1		-0.162
Wnt5b	0.0542133	-0.432974	0.564	0.488	1		-0.076
Adgb	0.00463556	-0.433149	0.205	0.317	1		0.112
Ing4	0.18851	-0.433248	0.737	0.537	1		-0.2
Lrrc49	0.000902948	-0.435414	0.41	0.488	1		0.078
Tsc22d3	0.0123687	-0.436613	0.66	0.549	1		-0.111
St3gal6	0.0131735	-0.43688	0.269	0.341	1		0.072
B9d2	0.196854	-0.438153	0.551	0.427	1		-0.124
Ttll9	0.0101686	-0.438188	0.269	0.354	1		0.085
Bbs4	0.101421	-0.438664	0.359	0.354	1		-0.005
Tsc22d1	0.0376003	-0.438998	0.929	0.683	1		-0.246
Pdia6	2.9e-06	-0.439745	1	0.951	0.0901518		-0.049
Enc1	0.710128	-0.439879	0.583	0.402	1		-0.181
Uchl1	0.0204404	-0.440992	0.603	0.524	1		-0.079
Ppp1r32	0.0477176	-0.441163	0.282	0.329	1		0.047
Filip1	0.00309065	-0.441478	0.218	0.341	1		0.123
Rnf149	0.0281348	-0.442526	0.923	0.659	1		-0.264
Babam2	0.163322	-0.44294	0.615	0.476	1		-0.139
Tmem59	0.000153105	-0.443	0.955	0.793	1		-0.162
Supt4a	4.82e-05	-0.443714	0.987	0.951	1		-0.036
Nmb	0.154387	-0.44377	0.391	0.366	1		-0.025
Ppp1r9a	0.0683906	-0.443831	0.673	0.537	1		-0.136
Fam92b	0.00610257	-0.444527	0.141	0.256	1		0.115
Hibadh	0.0278829	-0.446068	0.679	0.537	1		-0.142
Rtl8b	0.341233	-0.447077	0.788	0.561	1		-0.227
Pygo1	0.000313545	-0.447578	0.276	0.415	1		0.139
Hspa5	0.00136207	-0.447688	1	0.963	1		-0.037
Zfand6	0.000181473	-0.447731	0.936	0.78	1		-0.156
Thpo	0.0115344	-0.448831	0.256	0.341	1		0.085
Plpp3	0.129844	-0.449139	0.737	0.561	1		-0.176
Rsrp1	9.35e-05	-0.449477	0.955	0.854	1		-0.101
Kif26b	0.0911973	-0.449856	0.506	0.427	1		-0.079
Atp6v1d	4.71e-06	-0.450156	0.962	0.817	0.146417		-0.145
Armc2	0.00195461	-0.450258	0.269	0.378	1		0.109
Gcc2	0.00907198	-0.450437	0.808	0.659	1		-0.149
Ak8	0.0554822	-0.450678	0.276	0.317	1		0.041
BC005624	0.00445176	-0.450807	0.801	0.634	1		-0.167
Cdh1	0.0616246	-0.450872	0.814	0.598	1		-0.216
Wdr63	0.00712887	-0.450987	0.205	0.305	1		0.1
Dnah7b	0.00447818	-0.45104	0.212	0.317	1		0.105
Sppl2b	0.00679352	-0.451895	0.378	0.427	1		0.049
Zfp703	0.00844862	-0.452036	0.872	0.646	1		-0.226
Cfap74	0.00239954	-0.45251	0.295	0.39	1		0.095
Abtb1	0.00701262	-0.454375	0.423	0.451	1		0.028
Tubb4b	0.00228065	-0.454879	0.994	0.951	1		-0.043
Wwox	0.00189181	-0.455481	0.333	0.415	1		0.082
Zic3	0.00588744	-0.45579	0.827	0.634	1		-0.193
Aig1	0.0292778	-0.456256	0.577	0.512	1		-0.065
Zc2hc1c	0.0330348	-0.456798	0.327	0.366	1		0.039
Hdac11	0.00624139	-0.458395	0.256	0.341	1		0.085
Creb3l2	0.0630376	-0.459473	0.462	0.427	1		-0.035
4930453N24Rik	0.00015442	-0.459493	0.853	0.72	1		-0.133
Rgs2	0.0562801	-0.460015	0.404	0.415	1		0.011
Sugt1	1.27e-07	-0.460375	0.987	0.951	0.00392863		-0.036
Morn3	0.000343845	-0.460427	0.212	0.366	1		0.154
Pdcd4	0.00205406	-0.461326	0.808	0.659	1		-0.149
Six3	0.00369727	-0.461551	0.481	0.5	1		0.019
Ccdc180	0.000535821	-0.461781	0.224	0.366	1		0.142
Stxbp4	0.0290605	-0.461812	0.679	0.537	1		-0.142
Sec62	6.69e-05	-0.461925	0.994	0.902	1		-0.092
Atp6v0b	2.97e-05	-0.463979	0.936	0.805	0.921065		-0.131
Bbs5	0.00248032	-0.464496	0.378	0.439	1		0.061
Gnai1	0.0440635	-0.464821	0.667	0.524	1		-0.143
Klhdc9	0.0126982	-0.465315	0.218	0.305	1		0.087
Slc39a8	0.601811	-0.465768	0.532	0.402	1		-0.13
Cyth2	0.00237161	-0.465832	0.821	0.646	1		-0.175
Ttll6	0.000428672	-0.466188	0.218	0.366	1		0.148
Znhit2	0.0722238	-0.467013	0.66	0.5	1		-0.16
Myo10	0.0319787	-0.467718	0.859	0.659	1		-0.2
Cyb5r3	3.61e-05	-0.468491	0.955	0.854	1		-0.101
Nek11	0.0067634	-0.468884	0.237	0.329	1		0.092
Ubald2	0.000772556	-0.469302	0.917	0.732	1		-0.185
Fggy	0.00199334	-0.469417	0.288	0.39	1		0.102
Ier2	0.000693478	-0.470795	0.865	0.695	1		-0.17
Mipep	0.107707	-0.470805	0.526	0.451	1		-0.075
Spop	0.000287851	-0.471262	0.885	0.756	1		-0.129
Dcaf8	0.00780624	-0.4715	0.84	0.634	1		-0.206
Lman2l	0.229308	-0.472214	0.673	0.5	1		-0.173
Foxp1	0.000721983	-0.472564	0.936	0.805	1		-0.131
Enah	8.69e-05	-0.472671	0.968	0.854	1		-0.114
Stk33	0.00941534	-0.473684	0.237	0.329	1		0.092
Mdh1b	0.00140767	-0.474449	0.224	0.354	1		0.13
Nudt9	0.00400621	-0.474882	0.692	0.585	1		-0.107
Pibf1	0.127354	-0.475917	0.673	0.5	1		-0.173
Ube2h	0.81504	-0.476768	0.699	0.439	1		-0.26
Tchp	0.0206299	-0.477105	0.558	0.488	1		-0.07
Nid2	0.153393	-0.477985	0.635	0.5	1		-0.135
Ubxn10	0.000217393	-0.478721	0.205	0.366	1		0.161
Armc9	0.0976946	-0.478971	0.481	0.415	1		-0.066
Gpbp1	0.000314726	-0.479385	0.955	0.78	1		-0.175
Vwa3a	1.01e-05	-0.480071	0.218	0.415	0.314065		0.197
Rflnb	0.210202	-0.480643	0.603	0.488	1		-0.115
Pcdh7	0.0463346	-0.482606	0.564	0.512	1		-0.052
Epb41l4a	0.000547547	-0.483427	0.5	0.537	1		0.037
Letm2	0.00251323	-0.484064	0.231	0.341	1		0.11
Ccdc138	0.0279506	-0.485107	0.474	0.439	1		-0.035
Slc35a2	0.00463266	-0.485486	0.449	0.476	1		0.027
Glt8d1	0.0571033	-0.485535	0.545	0.451	1		-0.094
Wdr31	0.0302511	-0.486627	0.391	0.402	1		0.011
Rassf9	0.00957148	-0.487747	0.346	0.402	1		0.056
Dydc2	0.000144989	-0.489135	0.295	0.439	1		0.144
D430042O09Rik	0.00130224	-0.489334	0.538	0.524	1		-0.014
Ubl5	6.98e-11	-0.489363	1	1	2.17e-06		0
Gnb2	9.79e-08	-0.489535	0.981	0.902	0.00303971		-0.079
Zcchc11	2.51e-05	-0.489569	0.962	0.829	0.778373		-0.133
Churc1	0.0555167	-0.489897	0.808	0.598	1		-0.21
Kif27	0.000959081	-0.491542	0.417	0.5	1		0.083
Vwa5b1	0.00086309	-0.491701	0.276	0.39	1		0.114
Serinc3	0.02208	-0.491757	0.705	0.561	1		-0.144
Copb2	2.72e-05	-0.492459	0.949	0.793	0.845205		-0.156
Gm16702	0.11076	-0.492565	0.442	0.402	1		-0.04
Kcnq1ot1	9.22e-05	-0.494538	0.974	0.89	1		-0.084
Atp5e	5.7e-13	-0.49511	1	0.988	1.77e-08		-0.012
Taf6l	0.00141548	-0.496711	0.705	0.646	1		-0.059
Stx7	0.00467728	-0.497417	0.603	0.573	1		-0.03
Fabp7	0.466851	-0.498006	0.705	0.439	1		-0.266
Ulk4	0.00452055	-0.49843	0.397	0.451	1		0.054
Ppfibp1	0.00147264	-0.499603	0.699	0.61	1		-0.089
Hipk1	0.00667065	-0.500097	0.647	0.561	1		-0.086
Snx10	0.00228007	-0.500632	0.891	0.683	1		-0.208
Hsp90aa1	3.18e-14	-0.501778	1	1	9.87e-10		0
Ift122	0.0346802	-0.501938	0.641	0.512	1		-0.129
Ccdc13	0.00215547	-0.502223	0.269	0.378	1		0.109
Spata7	0.0157168	-0.503402	0.615	0.524	1		-0.091
Dnali1	0.00800863	-0.503984	0.34	0.402	1		0.062
Zfp474	2.8e-05	-0.506375	0.244	0.427	0.870727		0.183
Ribc1	0.00438157	-0.507303	0.288	0.378	1		0.09
Kiz	0.0296521	-0.507491	0.429	0.427	1		-0.002
Mvb12b	0.107889	-0.507615	0.385	0.378	1		-0.007
Sdccag8	0.0115083	-0.507937	0.462	0.451	1		-0.011
Coq8b	0.00385737	-0.508434	0.513	0.512	1		-0.001
Eno4	0.00375207	-0.510203	0.365	0.427	1		0.062
Plch1	6.02e-05	-0.511538	0.526	0.561	1		0.035
Fam32a	2.11e-08	-0.512534	0.962	0.854	0.000654317		-0.108
Ndufa6	5.4e-09	-0.5131	0.974	0.866	0.000167752		-0.108
Gnb4	0.0193334	-0.513233	0.712	0.573	1		-0.139
Ddo	0.000268496	-0.51388	0.288	0.427	1		0.139
Upf2	0.000516211	-0.514443	0.686	0.622	1		-0.064
Atp9a	0.0874918	-0.514443	0.462	0.415	1		-0.047
Zdhhc1	0.00034133	-0.514953	0.333	0.451	1		0.118
Dyrk3	0.00206745	-0.51546	0.558	0.537	1		-0.021
Tet3	0.0372236	-0.515737	0.776	0.561	1		-0.215
Armc4	0.0167562	-0.515768	0.462	0.463	1		0.001
Tmem67	0.00788417	-0.517076	0.314	0.378	1		0.064
Chd3os	0.0283331	-0.517371	0.487	0.463	1		-0.024
Daw1	0.00696387	-0.518073	0.321	0.39	1		0.069
Armc3	0.0242372	-0.51832	0.391	0.415	1		0.024
Rab36	0.00225267	-0.520115	0.295	0.39	1		0.095
Iqce	0.00256098	-0.52021	0.404	0.463	1		0.059
Cib1	9.41e-06	-0.520561	0.872	0.744	0.292171		-0.128
Cluap1	0.0122787	-0.520749	0.622	0.524	1		-0.098
Ccno	0.0221052	-0.520807	0.224	0.305	1		0.081
Spsb4	0.00940854	-0.521139	0.551	0.5	1		-0.051
Ralgds	0.000817329	-0.521644	0.423	0.488	1		0.065
Ubl3	0.0166273	-0.523171	0.744	0.585	1		-0.159
Rnf10	1.43e-06	-0.523356	0.962	0.854	0.0445262		-0.108
Sorbs2	0.0374267	-0.523843	0.423	0.415	1		-0.008
Nnat	1.06e-05	-0.524264	0.936	0.805	0.329953		-0.131
Slc9a3r1	2.07e-07	-0.525164	0.974	0.878	0.00641979		-0.096
Ddr1	0.00252411	-0.525586	0.551	0.524	1		-0.027
Syt5	0.0104814	-0.526945	0.301	0.366	1		0.065
Maats1	0.0125344	-0.527042	0.308	0.366	1		0.058
Psmd9	0.00137406	-0.527828	0.808	0.659	1		-0.149
Mak	0.0019991	-0.527934	0.462	0.488	1		0.026
Ppp1r16a	0.000773968	-0.528479	0.455	0.5	1		0.045
Tspan3	2.07e-09	-0.52951	0.994	0.927	6.43e-05		-0.067
1110051M20Rik	0.00121375	-0.530311	0.571	0.537	1		-0.034
Ropn1l	0.00126097	-0.531288	0.404	0.476	1		0.072
Cntnap2	0.845133	-0.533857	0.449	0.317	1		-0.132
Cep83	0.00105807	-0.534427	0.91	0.707	1		-0.203
Tmem2	0.0180833	-0.535471	0.724	0.573	1		-0.151
Stox1	0.000467169	-0.539022	0.314	0.427	1		0.113
Cdh2	2.61e-05	-0.539365	0.891	0.768	0.80939		-0.123
Ubb	7.92e-12	-0.54088	1	1	2.46e-07		0
Elmo1	0.00972142	-0.540928	0.667	0.549	1		-0.118
Sri	0.000144838	-0.541501	0.853	0.72	1		-0.133
Perp	0.0138526	-0.542342	0.417	0.439	1		0.022
Lrrc34	0.00193869	-0.54277	0.417	0.476	1		0.059
Nin	0.0165444	-0.544915	0.609	0.524	1		-0.085
Map9	0.00479445	-0.544953	0.417	0.451	1		0.034
Lrrc45	0.0285855	-0.544975	0.538	0.488	1		-0.05
Susd4	0.0380089	-0.545067	0.436	0.415	1		-0.021
Spcs1	1.53e-09	-0.547325	0.981	0.939	4.76e-05		-0.042
Cdkn1b	0.00831172	-0.547565	0.679	0.585	1		-0.094
Rabgap1l	5.5e-05	-0.547604	0.442	0.537	1		0.095
Ankrd42	0.0020057	-0.548372	0.321	0.415	1		0.094
Ap1m1	0.00329219	-0.548669	0.756	0.61	1		-0.146
Kif9	0.000478462	-0.549303	0.372	0.463	1		0.091
Cntrl	0.015146	-0.549389	0.788	0.622	1		-0.166
Gzmm	0.00653187	-0.549486	0.468	0.488	1		0.02
Spag1	0.000867088	-0.549691	0.429	0.488	1		0.059
Lhb	0.000245746	-0.55029	0.218	0.378	1		0.16
1700030J22Rik	0.000512131	-0.550715	0.353	0.451	1		0.098
Ift52	0.0129216	-0.55139	0.647	0.549	1		-0.098
Map1a	0.0132517	-0.552776	0.583	0.537	1		-0.046
Ccnd1	0.030869	-0.553201	0.968	0.878	1		-0.09
Arl3	4.26e-09	-0.553886	0.974	0.89	0.000132371		-0.084
Cd109	0.0297648	-0.555732	0.397	0.415	1		0.018
Amotl2	0.0427694	-0.556346	0.724	0.549	1		-0.175
Hsdl1	0.00024291	-0.557826	0.468	0.524	1		0.056
Kifap3	0.0180972	-0.558028	0.859	0.659	1		-0.2
Suds3	3.01e-05	-0.558592	0.853	0.805	0.93509		-0.048
Slf1	2.66e-05	-0.558787	0.692	0.634	0.827514		-0.058
1700037C18Rik	0.00080982	-0.559801	0.301	0.415	1		0.114
Smoc1	0.00523573	-0.560893	0.66	0.585	1		-0.075
Mxi1	0.00402758	-0.561627	0.667	0.561	1		-0.106
Cdkl2	0.000286376	-0.561652	0.462	0.512	1		0.05
Efhb	0.000186665	-0.561944	0.269	0.415	1		0.146
Ubxn11	3.09e-06	-0.562211	0.314	0.5	0.0959746		0.186
Furin	0.00130619	-0.563802	0.5	0.512	1		0.012
Urod	4.25e-05	-0.564671	0.865	0.732	1		-0.133
Sirt3	0.0828026	-0.564992	0.596	0.476	1		-0.12
Foxd4	0.0222926	-0.565509	0.34	0.39	1		0.05
Fam81a	0.000745666	-0.567861	0.417	0.488	1		0.071
Gabarapl2	0.000306189	-0.569935	0.91	0.756	1		-0.154
Mxra8	0.0274698	-0.571424	0.378	0.402	1		0.024
Bhmt2	0.000328345	-0.571568	0.378	0.476	1		0.098
Mga	3.12e-05	-0.5722	0.885	0.72	0.970349		-0.165
Psmc3ip	0.00276519	-0.573356	0.795	0.622	1		-0.173
Alcam	0.00848336	-0.574682	0.538	0.5	1		-0.038
Ttc30b	0.000129895	-0.57531	0.314	0.451	1		0.137
Ormdl2	1.14e-06	-0.57578	0.942	0.793	0.0355494		-0.149
Higd2a	4.54e-10	-0.57678	0.955	0.866	1.41e-05		-0.089
Chmp2a	2.19e-07	-0.577114	0.833	0.78	0.00680601		-0.053
Ogt	8.71e-05	-0.577887	0.91	0.744	1		-0.166
Clu	0.0257128	-0.578758	0.41	0.427	1		0.017
Fsip1	0.00149118	-0.578943	0.333	0.427	1		0.094
Spice1	0.032013	-0.579014	0.564	0.488	1		-0.076
Cep126	0.00190085	-0.579937	0.564	0.524	1		-0.04
Cd82	0.00187933	-0.58078	0.346	0.439	1		0.093
Efnb2	0.00332632	-0.580952	0.667	0.585	1		-0.082
Calr	1.83e-09	-0.581647	1	0.976	5.7e-05		-0.024
Tmprss2	0.0021157	-0.58255	0.385	0.463	1		0.078
Pde4d	0.00738279	-0.583277	0.481	0.476	1		-0.005
Agtrap	0.0150269	-0.584751	0.558	0.488	1		-0.07
Golgb1	4.55e-08	-0.584782	0.962	0.866	0.00141307		-0.096
Dnaaf1	3.93e-05	-0.5851	0.288	0.463	1		0.175
Lrig3	6.6e-06	-0.585786	0.827	0.732	0.205084		-0.095
Stx2	7.54e-05	-0.586986	0.385	0.5	1		0.115
Ttc21a	0.000695297	-0.587204	0.378	0.463	1		0.085
Vangl1	0.00142663	-0.587466	0.692	0.585	1		-0.107
Dtx3	3.28e-06	-0.587869	0.679	0.659	0.101996		-0.02
Bsg	1.57e-14	-0.589539	1	0.988	4.86e-10		-0.012
Ruvbl2	5.22e-08	-0.590222	0.949	0.939	0.00162042		-0.01
Ahi1	0.000214943	-0.590396	0.692	0.622	1		-0.07
Smim22	0.0207067	-0.59258	0.615	0.512	1		-0.103
Ccdc40	1.24e-05	-0.594826	0.526	0.598	0.38461		0.072
Fam216a	0.000173933	-0.594958	0.731	0.634	1		-0.097
Nbeal1	3.32e-05	-0.596091	0.904	0.78	1		-0.124
Cpn1	0.00364768	-0.596713	0.436	0.488	1		0.052
Map1lc3a	1.21e-05	-0.596761	0.769	0.707	0.377199		-0.062
Spag8	6.53e-06	-0.596823	0.385	0.524	0.202889		0.139
Smim14	0.00398074	-0.597659	0.641	0.549	1		-0.092
Ribc2	0.00129175	-0.597787	0.186	0.317	1		0.131
Morf4l2	2.13e-10	-0.598247	0.994	0.963	6.61e-06		-0.031
Arfgef1	6.35e-06	-0.598842	0.808	0.695	0.197274		-0.113
Efcab2	0.0233074	-0.598976	0.66	0.537	1		-0.123
Gprc5c	0.0198174	-0.599271	0.654	0.537	1		-0.117
Mt3	2.13e-06	-0.600654	0.167	0.39	0.0661091		0.223
Nrarp	0.44736	-0.601676	0.34	0.305	1		-0.035
Agpat4	2.58e-05	-0.601908	0.763	0.695	0.801072		-0.068
Tubb2b	0.0371656	-0.605292	0.84	0.622	1		-0.218
Rpgrip1l	0.0329552	-0.605375	0.615	0.5	1		-0.115
Man2a1	5.02e-07	-0.606207	0.712	0.707	0.0155991		-0.005
Cox7a2l	1.12e-08	-0.60623	0.994	0.927	0.000349185		-0.067
Mnx1	0.000218324	-0.607803	0.455	0.524	1		0.069
Sdcbp	4.66e-06	-0.609062	0.84	0.72	0.144756		-0.12
Catip	1.03e-05	-0.610169	0.404	0.537	0.319105		0.133
Hcfc1r1	3.15e-05	-0.610943	0.763	0.683	0.977153		-0.08
Maged1	2.96e-07	-0.611614	0.962	0.829	0.00919952		-0.133
Gsta4	1.21e-07	-0.611946	0.962	0.829	0.00375115		-0.133
Akr7a5	1.82e-06	-0.612731	0.846	0.744	0.0566572		-0.102
Lrwd1	0.00476883	-0.614503	0.756	0.598	1		-0.158
Ccdc34	1.25e-08	-0.617923	1	0.963	0.000387849		-0.037
Dnal4	0.00381219	-0.618208	0.615	0.537	1		-0.078
Hspa4l	0.0035045	-0.618773	0.308	0.39	1		0.082
Cfap20	1.73e-10	-0.62145	0.91	0.89	5.38e-06		-0.02
Ruvbl1	2.47e-10	-0.622103	1	0.902	7.66e-06		-0.098
Smkr-ps	0.0103744	-0.62231	0.385	0.415	1		0.03
Zcchc12	0.000772435	-0.622651	0.378	0.463	1		0.085
Dmgdh	0.000326729	-0.623155	0.333	0.451	1		0.118
Ezr	8.79e-09	-0.624088	0.923	0.878	0.00027287		-0.045
Pbxip1	0.0162293	-0.624749	0.462	0.451	1		-0.011
Cald1	0.200051	-0.627265	0.962	0.793	1		-0.169
Nudc	8.52e-14	-0.634607	1	0.988	2.64e-09		-0.012
2610301B20Rik	1.19e-05	-0.635103	0.615	0.622	0.370759		0.007
Hsbp1	1.79e-07	-0.636014	0.987	0.866	0.00556157		-0.121
Cep162	0.000687502	-0.63609	0.603	0.561	1		-0.042
Smpdl3a	2.58e-06	-0.636692	0.436	0.573	0.0799776		0.137
Nphp3	5.99e-05	-0.63704	0.577	0.598	1		0.021
Tomm7	1.99e-17	-0.637164	1	1	6.18e-13		0
Eri3	2.89e-09	-0.638208	0.846	0.805	8.97e-05		-0.041
Spata24	1.8e-06	-0.639416	0.442	0.573	0.0558119		0.131
Ccdc153	0.000715919	-0.640593	0.16	0.317	1		0.157
Serpinh1	1.02e-10	-0.640742	0.987	0.951	3.17e-06		-0.036
Saxo2	0.000106815	-0.641486	0.494	0.549	1		0.055
Mmp15	5.48e-06	-0.642625	0.545	0.61	0.170034		0.065
Psmb6	6.19e-18	-0.643329	1	1	1.92e-13		0
Hsf2	5.56e-05	-0.643994	0.692	0.634	1		-0.058
Cmss1	0.00613406	-0.64418	0.904	0.695	1		-0.209
Sema5a	0.000843685	-0.645226	0.436	0.488	1		0.052
Eml2	4.38e-05	-0.64798	0.468	0.549	1		0.081
Calca	0.00279459	-0.649882	0.571	0.561	1		-0.01
Ypel3	7.07e-08	-0.654698	0.769	0.744	0.00219686		-0.025
Ccdc181	6e-07	-0.655208	0.487	0.61	0.0186219		0.123
Eif2b2	1.51e-08	-0.656606	0.904	0.829	0.000469047		-0.075
Saraf	0.000164383	-0.657157	0.788	0.683	1		-0.105
Lhx1os	0.000113119	-0.657198	0.321	0.451	1		0.13
Ndufaf3	0.000315569	-0.657753	0.801	0.671	1		-0.13
Rnf32	1.6e-06	-0.658699	0.378	0.549	0.0498071		0.171
Itpr2	5.86e-06	-0.661653	0.462	0.573	0.181988		0.111
Spata18	2.17e-05	-0.661716	0.378	0.512	0.672419		0.134
Bola1	3.35e-06	-0.662153	0.949	0.817	0.104111		-0.132
Cdx2	1.44e-05	-0.662508	0.885	0.829	0.448333		-0.056
Chmp5	4.42e-09	-0.663516	0.91	0.841	0.000137337		-0.069
Piezo2	2.69e-05	-0.663553	0.622	0.622	0.835219		0
Etfa	6.26e-07	-0.66385	0.885	0.768	0.0194317		-0.117
Spag6l	1.27e-05	-0.665841	0.487	0.561	0.395821		0.074
Fam13a	5.25e-06	-0.666742	0.494	0.585	0.162891		0.091
Gstm6	0.00965377	-0.668652	0.429	0.451	1		0.022
Dhx40	4.08e-07	-0.67341	0.75	0.72	0.0126655		-0.03
Akap13	5.02e-05	-0.674234	0.84	0.671	1		-0.169
Dnaic1	0.000382283	-0.674724	0.404	0.476	1		0.072
Dnah11	1.36e-06	-0.674796	0.474	0.598	0.0420981		0.124
Ankrd66	0.00122678	-0.677334	0.487	0.512	1		0.025
Arg1	0.00466988	-0.67746	0.686	0.61	1		-0.076
Ifitm1	9.54e-10	-0.679334	1	0.988	2.96e-05		-0.012
B230118H07Rik	2e-05	-0.679777	0.91	0.72	0.621989		-0.19
Necab2	0.000112279	-0.681201	0.603	0.585	1		-0.018
Fam227a	2.17e-06	-0.681626	0.321	0.5	0.0673069		0.179
Drc7	8.6e-05	-0.682143	0.333	0.463	1		0.13
Crip2	2.58e-08	-0.683214	0.929	0.841	0.000800354		-0.088
Mea1	2.7e-06	-0.684911	0.885	0.756	0.0839931		-0.129
Chrd	0.000120037	-0.686398	0.449	0.512	1		0.063
Fhad1	9.75e-05	-0.694351	0.449	0.537	1		0.088
Dnajc15	1.19e-10	-0.696437	0.962	0.89	3.7e-06		-0.072
Tusc3	2.28e-08	-0.69753	0.885	0.78	0.000706574		-0.105
Sulf1	1.65e-05	-0.699588	0.846	0.707	0.511739		-0.139
Ddit4	6.54e-05	-0.69975	0.763	0.683	1		-0.08
Grcc10	4.63e-06	-0.700711	0.731	0.683	0.143907		-0.048
Dnaic2	0.00159408	-0.701275	0.404	0.463	1		0.059
Dnah9	2.18e-07	-0.701668	0.333	0.549	0.00676529		0.216
Ptch1	5.56e-06	-0.702687	0.929	0.829	0.172643		-0.1
Tmod2	1.7e-06	-0.703741	0.712	0.695	0.0527379		-0.017
Fbxw9	0.00356317	-0.704195	0.577	0.524	1		-0.053
Wdr35	3.92e-05	-0.704808	0.635	0.61	1		-0.025
Gas2l1	1.07e-06	-0.706417	0.513	0.598	0.0330835		0.085
Nrep	4.77e-05	-0.706429	0.782	0.659	1		-0.123
Phtf1	7.99e-08	-0.706446	0.769	0.72	0.00248038		-0.049
Pygl	1.16e-05	-0.706662	0.397	0.512	0.35884		0.115
Dad1	6.17e-13	-0.707122	1	0.988	1.92e-08		-0.012
Avpr1b	0.000104911	-0.708609	0.321	0.451	1		0.13
Dnaaf3	1.09e-05	-0.709563	0.474	0.573	0.337208		0.099
Cetn4	0.000245784	-0.710021	0.532	0.549	1		0.017
Tcp11	2.88e-07	-0.710584	0.282	0.5	0.00893418		0.218
Ntng1	2.2e-06	-0.710628	0.538	0.61	0.0684603		0.072
Lrrc23	0.000163742	-0.711335	0.429	0.512	1		0.083
Dnah6	0.00220752	-0.711576	0.429	0.476	1		0.047
Ift20	1.84e-12	-0.713026	0.968	0.866	5.71e-08		-0.102
Kif1b	3.52e-09	-0.721115	0.929	0.805	0.000109358		-0.124
Dusp18	7.98e-07	-0.723254	0.647	0.646	0.0247824		-0.001
Upk3a	0.0400294	-0.725695	0.474	0.463	1		-0.011
Chchd10	0.000501638	-0.726323	0.814	0.671	1		-0.143
Ccdc103	7.89e-07	-0.729043	0.41	0.561	0.0244879		0.151
Rp1	0.000224168	-0.735577	0.365	0.476	1		0.111
Selenop	4.08e-05	-0.736325	0.577	0.622	1		0.045
Lpar3	7.26e-09	-0.737646	0.41	0.61	0.0002256		0.2
Nek1	4.19e-05	-0.738212	0.692	0.646	1		-0.046
Hsp90b1	1.08e-13	-0.739323	1	0.988	3.36e-09		-0.012
Tex9	5.54e-06	-0.742623	0.814	0.707	0.17205		-0.107
Lrrc51	0.000187615	-0.744561	0.256	0.402	1		0.146
Akap14	1.41e-05	-0.744913	0.423	0.549	0.437517		0.126
Lrrc10b	6.41e-07	-0.745781	0.417	0.573	0.0198985		0.156
Tctex1d2	6.06e-07	-0.751436	0.776	0.72	0.0188321		-0.056
Ift46	5.39e-07	-0.751742	0.814	0.744	0.0167388		-0.07
Halr1	9.02e-06	-0.752128	0.558	0.61	0.280066		0.052
Calm1	1.83e-16	-0.753937	1	1	5.68e-12		0
Ccdc113	1.87e-09	-0.7542	0.417	0.634	5.82e-05		0.217
Gabarapl1	7e-05	-0.757044	0.635	0.598	1		-0.037
Lztfl1	0.000545511	-0.757986	0.84	0.683	1		-0.157
1700029J07Rik	1.13e-05	-0.760872	0.359	0.5	0.350488		0.141
Ccdc151	1.7e-06	-0.765212	0.417	0.549	0.0527863		0.132
Gm5617	1.05e-06	-0.765588	0.673	0.683	0.0324848		0.01
Arl6	1.04e-05	-0.765902	0.737	0.659	0.324507		-0.078
Ppp1cb	1.05e-11	-0.765969	0.974	0.878	3.25e-07		-0.096
Fbxo36	9.42e-05	-0.770207	0.558	0.585	1		0.027
Scara3	8.51e-08	-0.771343	0.583	0.659	0.00264419		0.076
Sat1	0.0244221	-0.773231	0.641	0.549	1		-0.092
Ccdc191	1.09e-07	-0.775115	0.776	0.732	0.00337693		-0.044
AU019823	1.1e-07	-0.780921	0.846	0.744	0.00342892		-0.102
Sem1	4.74e-23	-0.782145	1	1	1.47e-18		0
Car3	0.0954565	-0.782654	0.654	0.561	1		-0.093
Itm2b	6.94e-10	-0.783755	0.962	0.866	2.15e-05		-0.096
6820408C15Rik	7.65e-08	-0.78551	0.449	0.61	0.00237409		0.161
Iqub	2.75e-08	-0.787696	0.513	0.646	0.000855146		0.133
Dync2li1	2.16e-09	-0.789083	0.769	0.768	6.7e-05		-0.001
Cldn9	3.26e-06	-0.79011	0.436	0.561	0.101285		0.125
Ino80b	3.09e-09	-0.792374	0.705	0.756	9.59e-05		0.051
Iqca	5.92e-08	-0.792924	0.378	0.573	0.00183937		0.195
Snhg11	1.01e-08	-0.795523	0.801	0.744	0.000312276		-0.057
Iqcd	1.47e-05	-0.79671	0.333	0.488	0.454962		0.155
Map1lc3b	1.11e-14	-0.800127	0.981	0.915	3.45e-10		-0.066
Wdr66	4.64e-05	-0.800749	0.474	0.561	1		0.087
Wdr27	3.84e-05	-0.801872	0.494	0.549	1		0.055
Cfap161	8.14e-07	-0.802341	0.314	0.512	0.0252712		0.198
Fank1	2.03e-07	-0.803366	0.474	0.61	0.0063156		0.136
Cep290	1.43e-08	-0.806242	0.827	0.78	0.000444761		-0.047
Trim37	7.49e-13	-0.80642	0.949	0.89	2.33e-08		-0.059
1700003E16Rik	7.59e-05	-0.810343	0.372	0.488	1		0.116
Lrrc6	2.93e-07	-0.811518	0.423	0.573	0.0090984		0.15
Cobl	3.42e-12	-0.812045	0.429	0.695	1.06e-07		0.266
9230110C19Rik	3.38e-08	-0.81262	0.282	0.524	0.0010496		0.242
Rfx3	1.76e-08	-0.813217	0.538	0.659	0.000545325		0.121
Gnas	9.71e-22	-0.813466	1	1	3.01e-17		0
[truncated: 201 more rows]

## Sheet: Sup Table 6
Supplementary Table 6: Biological process terms enriched for left-right organizer (LRO) sub-cluster 1. Gene are listed based on the P-value. For the overlap column, the fraction listed is the number of genes found in subcluster 1 that have been associated with the particular term listed divided by total number of genes that have been associated with the particular term.
Term	Overlap	P-value	Adjusted P-value	Enrichment Score	Odds Ratio	Combined Score	Genes
microtubule cytoskeleton organization involved in mitosis (GO:1902850)	20/128	5.95103e-21	5.7725e-18	17.2386	27.9064	1299.62	NDE1;PLK1;BUB1B;CDCA8;KIF11;CENPA;AURKB;AURKA;CDC20;SGO1;CENPE;CCNB1;INCENP;NUSAP1;TACC3;RCC1;BIRC5;BUB1;MAD2L1;SPC25
mitotic spindle organization (GO:0007052)	21/157	1.72341e-20	8.35854e-18	17.0779	23.4148	1065.54	NDE1;PLK1;BUB1B;CDCA8;KIF23;KIF11;CENPA;AURKB;AURKA;CDC20;SGO1;TPX2;CENPE;CCNB1;INCENP;PRC1;RCC1;BIRC5;BUB1;MAD2L1;SPC25
mitotic sister chromatid segregation (GO:0000070)	15/102	1.44427e-15	4.63753e-13	12.3337	25.0532	856.099	PLK1;PINX1;CDCA8;NCAPG;KIF23;KIF22;SMC4;KNSTRN;SGO1;CENPE;CCNB1;PRC1;NUSAP1;CDK1;NCAPD2
mitotic cell cycle phase transition (GO:0044772)	19/209	1.91238e-15	4.63753e-13	12.3337	14.8932	504.736	PLK4;UBE2C;NDE1;PLK1;CDC25A;AURKA;CCNA2;CCNB2;CCNB1;CCND2;MELK;DBF4;CCNE1;EIF4EBP1;CDK1;TACC3;RCC1;BCAT1;YWHAG
regulation of cell cycle process (GO:0010564)	14/106	6.17465e-14	1.10451e-11	10.9568	21.9453	667.481	PLK4;PLK1;KIF11;MKI67;KNSTRN;AURKB;AURKA;DBF4;PRC1;RCC1;FBXO5;KIF20A;KIF20B;BUB1
regulation of mitotic cell cycle phase transition (GO:1901990)	17/188	6.83199e-14	1.10451e-11	10.9568	14.5992	442.568	PLK4;UBE2C;NDE1;PLK1;BUB1B;HMMR;ZFP36L2;AURKA;CDC20;TPX2;CENPE;CCNB1;ID2;CDK1;FBXO5;YWHAG;MAD2L1
chromosome condensation (GO:0030261)	9/45	4.40478e-11	6.10377e-09	8.2144	34.882	831.788	TOP2A;CCNB1;INCENP;PLK1;NUSAP1;CDK1;NCAPG;NCAPD2;SMC4
negative regulation of mitotic metaphase/anaphase transition (GO:0045841)	7/22	1.88523e-10	2.28172e-08	7.64174	64.2769	1439.27	CDC20;PLK1;BUB1B;FBXO5;TRIP13;BUB1;MAD2L1
mitotic nuclear division (GO:0140014)	10/74	2.11706e-10	2.28172e-08	7.64174	21.9249	488.394	SGO1;TPX2;UBE2C;NDE1;PLK1;NUSAP1;CDCA8;KIF11;SMC4;KNSTRN
anaphase-promoting complex-dependent catabolic process (GO:0031145)	10/84	7.63003e-10	7.40113e-08	7.1307	18.9525	397.883	CDC20;CCNB1;UBE2C;PLK1;CDK1;BUB1B;FBXO5;AURKB;AURKA;MAD2L1
mitotic chromosome condensation (GO:0007076)	7/27	9.51161e-10	8.38751e-08	7.07637	48.1955	1001.18	CCNB1;PLK1;NUSAP1;CDK1;NCAPG;NCAPD2;SMC4
regulation of G2/M transition of mitotic cell cycle (GO:0010389)	12/149	1.44185e-09	1.1655e-07	6.93349	12.4216	252.87	PLK4;TPX2;CCNB1;NDE1;PLK1;PINX1;CDK1;FBXO5;HMMR;CDC25A;YWHAG;AURKA
G2/M transition of mitotic cell cycle (GO:0000086)	11/130	4.23658e-09	3.16114e-07	6.50016	13.027	251.154	PLK4;CCNA2;CCNB2;CCNB1;MELK;NDE1;PLK1;CDK1;CDC25A;YWHAG;AURKA
cell cycle G2/M phase transition (GO:0044839)	11/131	4.59525e-09	3.18385e-07	6.49705	12.9178	247.999	PLK4;CCNA2;CCNB2;CCNB1;MELK;NDE1;PLK1;CDK1;CDC25A;YWHAG;AURKA
sister chromatid segregation (GO:0000819)	7/34	5.51313e-09	3.56516e-07	6.44792	35.6878	678.643	TOP2A;SGO1;PLK1;NUSAP1;CDCA8;SMC4;KNSTRN
spindle assembly checkpoint signaling (GO:0071173)	6/21	8.28277e-09	4.46349e-07	6.35033	54.7145	1018.19	CDC20;PLK1;BUB1B;TRIP13;BUB1;MAD2L1
mitotic spindle assembly checkpoint signaling (GO:0007094)	6/21	8.28277e-09	4.46349e-07	6.35033	54.7145	1018.19	CDC20;PLK1;BUB1B;TRIP13;BUB1;MAD2L1
mitotic spindle checkpoint signaling (GO:0071174)	6/21	8.28277e-09	4.46349e-07	6.35033	54.7145	1018.19	CDC20;PLK1;BUB1B;TRIP13;BUB1;MAD2L1
regulation of mitotic cell cycle (GO:0007346)	12/178	1.09013e-08	5.5654e-07	6.2545	10.2365	187.679	CDC20;CCNB1;UBE2C;PLK1;EIF4EBP1;CDK1;BUB1B;RCC1;FBXO5;MKI67;KIF20B;MAD2L1
regulation of cell cycle G2/M phase transition (GO:1902749)	9/85	1.58416e-08	7.3173e-07	6.13565	16.4897	296.166	PLK4;TPX2;ATAD5;NDE1;PLK1;CDK1;HMMR;YWHAG;AURKA
G1/S transition of mitotic cell cycle (GO:0000082)	9/85	1.58416e-08	7.3173e-07	6.13565	16.4897	296.166	DBF4;PCNA;RRM2;CCNE1;EIF4EBP1;RCC1;FBXO5;BCAT1;CDC25A
regulation of cell cycle phase transition (GO:1901987)	9/95	4.24056e-08	1.8697e-06	5.72823	14.5649	247.254	CDC20;CCNB1;DBF4;UBE2C;PLK1;CDK1;BUB1B;FBXO5;MAD2L1
establishment of mitotic spindle localization (GO:0040001)	6/29	6.89861e-08	2.90941e-06	5.53619	35.669	588.158	GJA1;NDE1;PLK1;NUSAP1;CENPA;MAD2L1
positive regulation of cell cycle process (GO:0090068)	9/101	7.2529e-08	2.93138e-06	5.53293	13.6109	223.754	PLK4;CCNB1;DBF4;NUSAP1;KIF23;KIF20B;AURKB;AURKA;MAD2L1
DNA replication (GO:0006260)	9/108	1.29896e-07	5.03997e-06	5.29757	12.644	200.491	BLM;DBF4;EXO1;GRWD1;PCLAF;CDK1;MCMBP;MCM10;CLSPN
regulation of cyclin-dependent protein kinase activity (GO:1904029)	7/54	1.59991e-07	5.96889e-06	5.22411	20.4808	320.486	CCNA2;CCNB2;BLM;CCNB1;CCND2;CCNE1;CDC25A
regulation of cyclin-dependent protein serine/threonine kinase activity (GO:0000079)	8/82	1.94752e-07	6.99666e-06	5.15511	14.9499	230.999	CCNA2;CCNB2;BLM;CCNB1;CCND2;CCNE1;PLK1;CDC25A
regulation of mitotic nuclear division (GO:0007088)	7/57	2.3437e-07	7.86712e-06	5.10418	19.249	293.863	CCNB1;NUSAP1;RCC1;FBXO5;MKI67;KIF20B;AURKA
regulation of cytokinesis (GO:0032465)	8/84	2.35203e-07	7.86712e-06	5.10418	14.555	222.151	PLK4;PRC1;PLK1;KIF23;KIF20A;KIF20B;AURKB;AURKA
regulation of ubiquitin protein ligase activity (GO:1904666)	5/21	4.23672e-07	1.36987e-05	4.86332	42.4508	622.936	CDC20;UBE2C;PLK1;FBXO5;MAD2L1
cell cycle G1/S phase transition (GO:0044843)	7/63	4.72263e-07	1.47773e-05	4.83041	17.1814	250.26	CCNA2;DBF4;CCNE1;EIF4EBP1;RCC1;BCAT1;CDC25A
positive regulation of cell cycle G2/M phase transition (GO:1902751)	5/23	6.92106e-07	2.09795e-05	4.67821	37.7302	535.148	CCNB1;ATAD5;CDK1;FBXO5;CDC25A
establishment of mitotic spindle orientation (GO:0000132)	5/24	8.68934e-07	2.55414e-05	4.59276	35.7426	498.824	GJA1;NDE1;PLK1;CENPA;MAD2L1
cytoskeleton-dependent cytokinesis (GO:0061640)	7/72	1.18813e-06	3.38967e-05	4.46984	14.7957	201.86	INCENP;PLK1;NUSAP1;KIF23;KIF20A;CENPA;AURKB
regulation of mitotic metaphase/anaphase transition (GO:0030071)	5/26	1.32851e-06	3.68188e-05	4.43393	32.3353	437.543	CENPE;CCNB1;UBE2C;PLK1;FBXO5
mitotic nuclear membrane disassembly (GO:0007077)	4/12	1.4744e-06	3.97269e-05	4.40092	67.4864	906.157	CCNB2;CCNB1;PLK1;CDK1
regulation of cell division (GO:0051302)	7/76	1.71942e-06	4.50766e-05	4.34605	13.9352	184.969	PLK4;BLM;PRC1;PLK1;KIF20A;AURKB;AURKA
mitotic cytokinesis (GO:0000281)	6/49	1.79346e-06	4.57805e-05	4.33932	19.0595	252.183	INCENP;PLK1;NUSAP1;KIF23;KIF20A;CENPA
regulation of protein serine/threonine kinase activity (GO:0071900)	8/111	2.00653e-06	4.95107e-05	4.3053	10.725	140.702	CCNA2;CCNB2;BLM;CCNB1;CCND2;CCNE1;INCENP;CDC25A
ribosome biogenesis (GO:0042254)	10/192	2.04168e-06	4.95107e-05	4.3053	7.66386	100.41	LTV1;RCL1;DIS3;MRTO4;DDX54;NOL9;SDAD1;WDR12;UTP18;MDN1
establishment of spindle orientation (GO:0051294)	5/30	2.80892e-06	6.49609e-05	4.18735	27.1562	347.129	GJA1;NDE1;PLK1;CENPA;MAD2L1
regulation of DNA replication (GO:0006275)	6/53	2.87213e-06	6.49609e-05	4.18735	17.4339	222.464	CCNA2;BLM;PCNA;ATAD5;FBXO5;ESCO2
nuclear membrane disassembly (GO:0051081)	4/14	2.94668e-06	6.49609e-05	4.18735	53.9837	687.473	CCNB2;CCNB1;PLK1;CDK1
maturation of LSU-rRNA from tricistronic rRNA transcript (SSU-rRNA, 5.8S rRNA, LSU-rRNA) (GO:0000463)	4/14	2.94668e-06	6.49609e-05	4.18735	53.9837	687.473	ZNHIT6;NOL9;WDR12;FTSJ3
regulation of transcription involved in G1/S transition of mitotic cell cycle (GO:0000083)	5/32	3.92132e-06	8.45262e-05	4.07301	25.1421	312.996	PCNA;RRM2;CCNE1;ID2;FBXO5
positive regulation of mitotic cell cycle phase transition (GO:1901992)	6/58	4.90901e-06	0.000103516	3.98499	15.7536	192.579	CCNB1;CCND2;UBE2C;CDK1;FBXO5;CDC25A
regulation of mitotic sister chromatid separation (GO:0010965)	4/16	5.29494e-06	0.000109279	3.96146	44.9819	546.474	CENPE;UBE2C;PLK1;TACC3
rRNA processing (GO:0006364)	9/173	6.78566e-06	0.000136266	3.86561	7.60757	90.5353	RCL1;DIS3;MRTO4;DDX54;NOL9;WDR12;UTP18;MDN1;RRP15
maturation of 5.8S rRNA (GO:0000460)	4/17	6.88356e-06	0.000136266	3.86561	41.5196	493.518	NOL9;WDR12;RRP15;FTSJ3
centromeric sister chromatid cohesion (GO:0070601)	3/6	8.29815e-06	0.000160984	3.79322	134.095	1568.84	SGO1;BUB1B;BUB1
regulation of nuclear division (GO:0051783)	4/20	1.3768e-05	0.000256826	3.59036	33.7296	377.541	RCC1;FBXO5;MKI67;KIF20B
positive regulation of G2/M transition of mitotic cell cycle (GO:0010971)	4/20	1.3768e-05	0.000256826	3.59036	33.7296	377.541	CCNB1;CDK1;FBXO5;CDC25A
mitotic spindle assembly (GO:0090307)	5/44	1.96606e-05	0.000359827	3.44391	17.3955	188.513	TPX2;PRC1;KIF23;KIF11;AURKB
ncRNA processing (GO:0034470)	9/201	2.25588e-05	0.000384289	3.41534	6.48889	69.4271	RCL1;LIN28B;DIS3;MRTO4;DDX54;NOL9;WDR12;UTP18;MDN1
regulation of metaphase/anaphase transition of cell cycle (GO:1902099)	3/8	2.29781e-05	0.000384289	3.41534	80.4486	859.269	CENPE;UBE2C;PLK1
meiotic sister chromatid cohesion (GO:0051177)	3/8	2.29781e-05	0.000384289	3.41534	80.4486	859.269	SGO1;BUB1B;BUB1
mitotic spindle elongation (GO:0000022)	3/8	2.29781e-05	0.000384289	3.41534	80.4486	859.269	PRC1;KIF23;AURKB
mitotic spindle midzone assembly (GO:0051256)	3/8	2.29781e-05	0.000384289	3.41534	80.4486	859.269	PRC1;KIF23;AURKB
rRNA metabolic process (GO:0016072)	8/162	3.24587e-05	0.000533643	3.27275	7.15466	73.9473	RCL1;DIS3;MRTO4;DDX54;NOL9;WDR12;UTP18;MDN1
mitotic metaphase plate congression (GO:0007080)	5/51	4.07582e-05	0.000652159	3.18565	14.7432	149.022	CENPE;CCNB1;PINX1;CDCA8;KIF22
maturation of LSU-rRNA (GO:0000470)	4/26	4.1012e-05	0.000652159	3.18565	24.5232	247.725	ZNHIT6;WDR12;RRP15;FTSJ3
DNA metabolic process (GO:0006259)	10/277	4.98034e-05	0.000779182	3.10836	5.20148	51.5333	RAD51AP1;TOP2A;BLM;DBF4;PCNA;RAD51;EXO1;PRIM1;CDK1;MCM10
DNA-dependent DNA replication (GO:0006261)	7/129	5.6343e-05	0.000867504	3.06173	7.86026	76.9052	GINS2;BLM;DBF4;RAD51;PRIM1;MCMBP;MCM10
ribosomal large subunit biogenesis (GO:0042273)	5/57	7.0055e-05	0.00106177	2.97397	13.0381	124.725	MRTO4;SDAD1;WDR12;RRP15;MDN1
regulation of cell cycle (GO:0051726)	10/296	8.65324e-05	0.00127821	2.8934	4.85121	45.3831	CCNB2;CCNB1;ID2;PLK1;PCLAF;BIRC5;FBXO5;KIF20B;WDR12;CDC25A
serine family amino acid biosynthetic process (GO:0009070)	3/12	8.82889e-05	0.00127821	2.8934	44.6847	417.127	MTHFD1;PSAT1;PHGDH
positive regulation of ubiquitin protein ligase activity (GO:1904668)	3/12	8.82889e-05	0.00127821	2.8934	44.6847	417.127	CDC20;UBE2C;PLK1
mitotic G2 DNA damage checkpoint signaling (GO:0007095)	4/33	0.000107739	0.00153686	2.81337	18.5972	169.901	BLM;PLK1;CDK1;CLSPN
endonucleolytic cleavage of tricistronic rRNA transcript (SSU-rRNA, 5.8S rRNA, LSU-rRNA) (GO:0000479)	3/13	0.000114141	0.00160459	2.79464	40.2142	365.068	RCL1;TSR1;NOL9
pyrimidine nucleoside biosynthetic process (GO:0046134)	3/14	0.000144467	0.00200189	2.69856	36.5565	323.25	UCK2;CAD;UMPS
proteasome-mediated ubiquitin-dependent protein catabolic process (GO:0043161)	10/321	0.000167915	0.00229406	2.6394	4.45554	38.7278	CDC20;CCNB1;UBE2C;PLK1;CDK1;BUB1B;FBXO5;AURKB;AURKA;MAD2L1
regulation of exit from mitosis (GO:0007096)	4/39	0.00020908	0.00281677	2.55025	15.4045	130.519	CDC20;UBE2C;BUB1B;MAD2L1
protein localization to chromosome, centromeric region (GO:0071459)	3/17	0.000265432	0.00352698	2.4526	28.7186	236.474	CDK1;CENPA;AURKB
regulation of chromosome segregation (GO:0051983)	3/18	0.00031676	0.00415212	2.38173	26.8027	215.959	MKI67;BUB1;AURKB
mitotic G2/M transition checkpoint (GO:0044818)	4/45	0.000365676	0.00472941	2.32519	13.1462	104.036	BLM;PLK1;CDK1;CLSPN
protein phosphorylation (GO:0006468)	12/496	0.000393646	0.00502417	2.29894	3.45413	27.0806	PLK4;CCNA2;MELK;CCNE1;INCENP;PLK1;CAD;CDK1;BIRC5;CLSPN;AURKB;AURKA
retrograde vesicle-mediated transport, Golgi to endoplasmic reticulum (GO:0006890)	5/85	0.000463331	0.00583558	2.23392	8.46276	64.9692	CENPE;KIF23;KIF11;KIF22;KIF15
negative regulation of mitotic cell cycle (GO:0045930)	4/48	0.000469253	0.00583558	2.23392	12.248	93.8731	BUB1B;BUB1;ZFP36L2;MAD2L1
pyrimidine nucleobase biosynthetic process (GO:0019856)	2/5	0.000557872	0.00684981	2.16432	88.7964	665.208	CAD;UMPS
maturation of 5.8S rRNA from tricistronic rRNA transcript (SSU-rRNA, 5.8S rRNA, LSU-rRNA) (GO:0000466)	3/22	0.000584718	0.00700523	2.15458	21.1558	157.492	NOL9;WDR12;FTSJ3
mitotic nuclear membrane organization (GO:0101024)	4/51	0.000592195	0.00700523	2.15458	11.4645	85.2002	CCNB2;CCNB1;CDK1;RCC1
mitotic nuclear membrane reassembly (GO:0007084)	4/51	0.000592195	0.00700523	2.15458	11.4645	85.2002	CCNB2;CCNB1;CDK1;RCC1
cellular macromolecule biosynthetic process (GO:0034645)	9/314	0.000650427	0.00760138	2.11911	4.06133	29.8015	BLM;DBF4;EXO1;GRWD1;PCLAF;CDK1;MCM10;CLSPN;PWP1
mitotic cell cycle checkpoint signaling (GO:0007093)	3/23	0.000668718	0.0077221	2.11226	20.097	146.912	BUB1B;BUB1;AURKB
nuclear membrane reassembly (GO:0031468)	4/54	0.000736419	0.00840384	2.07552	10.775	77.7275	CCNB2;CCNB1;CDK1;RCC1
ciliary basal body-plasma membrane docking (GO:0097711)	5/95	0.000770541	0.00869098	2.06093	7.51865	53.8968	PLK4;NDE1;PLK1;CDK1;YWHAG
L-serine biosynthetic process (GO:0006564)	2/6	0.00083266	0.00926696	2.03306	66.594	472.21	PSAT1;PHGDH
DNA damage response, signal transduction by p53 class mediator resulting in cell cycle arrest (GO:0006977)	4/56	0.000845346	0.00926696	2.03306	10.3595	73.3014	CCNB1;PCNA;CDK1;AURKA
modification-dependent protein catabolic process (GO:0019941)	7/201	0.000850267	0.00926696	2.03306	4.92501	34.8196	CDC20;UBE2C;PLK1;BUB1B;AURKB;AURKA;MAD2L1
antigen processing and presentation of exogenous peptide antigen via MHC class II (GO:0019886)	5/98	0.000886962	0.00955948	2.01957	7.275	51.1266	CENPE;KIF23;KIF11;KIF22;KIF15
response to UV (GO:0009411)	5/99	0.000928533	0.00989755	2.00447	7.19725	50.2505	PCNA;PCLAF;USP1;CDC25A;AURKB
antigen processing and presentation of peptide antigen via MHC class II (GO:0002495)	5/100	0.000971537	0.0102434	1.98956	7.12112	49.3966	CENPE;KIF23;KIF11;KIF22;KIF15
mitotic DNA damage checkpoint signaling (GO:0044773)	4/59	0.00102934	0.0107362	1.96915	9.79295	67.3641	BLM;PLK1;CDK1;CLSPN
ribonucleoprotein complex biogenesis (GO:0022613)	4/60	0.00109646	0.0113145	1.94636	9.61759	65.5503	LTV1;MRTO4;SDAD1;WDR12
antigen processing and presentation of exogenous peptide antigen (GO:0002478)	5/103	0.00110945	0.0113281	1.94584	6.90208	46.961	CENPE;KIF23;KIF11;KIF22;KIF15
pyrimidine ribonucleotide biosynthetic process (GO:0009220)	2/7	0.00115995	0.0114811	1.94002	53.2725	360.089	CAD;UMPS
pyrimidine-containing compound biosynthetic process (GO:0072528)	2/7	0.00115995	0.0114811	1.94002	53.2725	360.089	CAD;UMPS
negative regulation of meiotic nuclear division (GO:0045835)	2/7	0.00115995	0.0114811	1.94002	53.2725	360.089	FBXO5;TRIP13
regulation of signal transduction by p53 class mediator (GO:1901796)	6/156	0.00120275	0.011672	1.93286	5.43421	36.535	TPX2;BLM;EXO1;CDK1;AURKB;AURKA
regulation of multicellular organismal development (GO:2000026)	3/28	0.0012033	0.011672	1.93286	16.0735	108.057	CDK1;PTN;DUSP9
negative regulation of cell cycle process (GO:0010948)	4/64	0.00139575	0.0134048	1.87274	8.9746	59.0019	RRM2;RAD51;FBXO5;AURKB
mitotic G1 DNA damage checkpoint signaling (GO:0031571)	4/65	0.00147865	0.0140616	1.85196	8.82703	57.5225	CCNB1;PCNA;CDK1;AURKA
box C/D snoRNP assembly (GO:0000492)	2/8	0.00153894	0.0143536	1.84304	44.3915	287.509	NUFIP1;ZNHIT6
regulation of protein localization to nucleolus (GO:1904749)	2/8	0.00153894	0.0143536	1.84304	44.3915	287.509	POLR1A;PINX1
positive regulation of ubiquitin-protein transferase activity (GO:0051443)	3/31	0.00162394	0.0150022	1.82385	14.3492	92.1633	CDC20;UBE2C;PLK1
DNA repair (GO:0006281)	8/298	0.00195558	0.0173617	1.76041	3.77314	23.5333	RAD51AP1;BLM;PCNA;RAD51;EXO1;CDK1;USP1;TRIP13
alpha-amino acid biosynthetic process (GO:1901607)	2/9	0.00196885	0.0173617	1.76041	38.0479	237.05	MTHFD1;CAD
negative regulation of ubiquitin protein ligase activity (GO:1904667)	2/9	0.00196885	0.0173617	1.76041	38.0479	237.05	FBXO5;MAD2L1
histone phosphorylation (GO:0016572)	2/9	0.00196885	0.0173617	1.76041	38.0479	237.05	CCNA2;INCENP
kinetochore assembly (GO:0051382)	2/9	0.00196885	0.0173617	1.76041	38.0479	237.05	CENPE;CENPA
protein localization to chromosome (GO:0034502)	3/34	0.00212644	0.0185824	1.7309	12.9586	79.7382	PINX1;PLK1;CENPA
regulation of mitotic spindle organization (GO:0060236)	3/35	0.00231302	0.0200324	1.69827	12.553	76.1867	TPX2;PLK1;TACC3
DNA damage response, signal transduction by p53 class mediator (GO:0030330)	4/74	0.00238482	0.0204715	1.68885	7.68863	46.4288	CCNB1;PCNA;CDK1;AURKA
regulation of attachment of spindle microtubules to kinetochore (GO:0051988)	2/10	0.00244889	0.0204778	1.68872	33.2903	200.145	CCNB1;KNSTRN
small nucleolar ribonucleoprotein complex assembly (GO:0000491)	2/10	0.00244889	0.0204778	1.68872	33.2903	200.145	NUFIP1;ZNHIT6
L-serine metabolic process (GO:0006563)	2/10	0.00244889	0.0204778	1.68872	33.2903	200.145	PSAT1;PHGDH
centromere complex assembly (GO:0034508)	3/37	0.00271588	0.0223254	1.6512	11.8134	69.8011	CENPE;HJURP;CENPA
positive regulation of cytokinesis (GO:0032467)	3/37	0.00271588	0.0223254	1.6512	11.8134	69.8011	KIF23;KIF20B;AURKB
DNA replication initiation (GO:0006270)	3/38	0.00293249	0.0236799	1.62562	11.4753	66.9228	DBF4;PRIM1;MCM10
formation of extrachromosomal circular DNA (GO:0001325)	2/11	0.0029783	0.0236799	1.62562	29.5899	172.107	BLM;EXO1
t-circle formation (GO:0090656)	2/11	0.0029783	0.0236799	1.62562	29.5899	172.107	BLM;EXO1
telomere maintenance via telomere trimming (GO:0090737)	2/11	0.0029783	0.0236799	1.62562	29.5899	172.107	BLM;EXO1
DNA recombination (GO:0006310)	3/39	0.00315944	0.024715	1.60704	11.156	64.2289	BLM;RAD51;EXO1
replication fork processing (GO:0031297)	3/39	0.00315944	0.024715	1.60704	11.156	64.2289	BLM;PCNA;RAD51
negative regulation of cell division (GO:0051782)	2/12	0.0035563	0.0271623	1.56603	26.6295	150.165	BLM;AURKB
cell cycle checkpoint signaling (GO:0000075)	2/12	0.0035563	0.0271623	1.56603	26.6295	150.165	BUB1B;BUB1
protein localization to condensed chromosome (GO:1903083)	2/12	0.0035563	0.0271623	1.56603	26.6295	150.165	CDK1;AURKB
regulation of DNA recombination (GO:0000018)	3/42	0.00390386	0.0295839	1.52894	10.2963	57.1009	RAD51AP1;BLM;RAD51
regulation of cellular component organization (GO:0051128)	5/139	0.00410589	0.0302738	1.51893	5.03859	27.6887	URI1;HJURP;MKI67;ATAD3A;AURKA
DNA-dependent DNA replication maintenance of fidelity (GO:0045005)	3/43	0.00417366	0.0302738	1.51893	10.0383	54.9997	BLM;PCNA;RAD51
negative regulation of DNA-dependent DNA replication (GO:2000104)	2/13	0.00418215	0.0302738	1.51893	24.2074	132.582	BLM;FBXO5
regulation of mitotic cell cycle spindle assembly checkpoint (GO:0090266)	2/13	0.00418215	0.0302738	1.51893	24.2074	132.582	CCNB1;MAD2L1
ribosomal subunit export from nucleus (GO:0000054)	2/13	0.00418215	0.0302738	1.51893	24.2074	132.582	LTV1;SDAD1
kinetochore organization (GO:0051383)	2/13	0.00418215	0.0302738	1.51893	24.2074	132.582	CENPE;CENPA
positive regulation of cell division (GO:0051781)	3/44	0.00445453	0.0320066	1.49476	9.79301	53.0177	KIF23;KIF20B;AURKB
cellular response to radiation (GO:0071478)	3/45	0.0047466	0.0338544	1.47038	9.55936	51.1457	RAD51AP1;BLM;RAD51
neuron fate commitment (GO:0048663)	2/14	0.0048551	0.0341264	1.46691	22.189	118.217	ID2;EPOP
protein localization to kinetochore (GO:0034501)	2/14	0.0048551	0.0341264	1.46691	22.189	118.217	CDK1;AURKB
cellular response to DNA damage stimulus (GO:0006974)	8/350	0.00518332	0.0361496	1.4419	3.19094	16.7917	RAD51AP1;TOP2A;BLM;RAD51;EXO1;PCLAF;CDK1;MCM10
negative regulation of mitotic cell cycle phase transition (GO:1901991)	4/92	0.00521746	0.0361496	1.4419	6.11039	32.1146	PINX1;FBXO5;ZFP36L2;AURKA
pyrimidine nucleoside metabolic process (GO:0006213)	2/15	0.00557441	0.0380787	1.41932	20.4812	106.288	CAD;UMPS
negative regulation of ubiquitin-protein transferase activity (GO:0051444)	2/15	0.00557441	0.0380787	1.41932	20.4812	106.288	FBXO5;MAD2L1
cellular response to ionizing radiation (GO:0071479)	3/48	0.00569116	0.0386044	1.41336	8.92072	46.1098	RAD51AP1;BLM;RAD51
double-strand break repair via homologous recombination (GO:0000724)	4/97	0.0062855	0.0421177	1.37554	5.78041	29.3039	RAD51AP1;GINS2;BLM;RAD51
oogenesis (GO:0048477)	2/16	0.00633936	0.0421177	1.37554	19.0173	96.2459	PTN;TRIP13
DNA unwinding involved in DNA replication (GO:0006268)	2/16	0.00633936	0.0421177	1.37554	19.0173	96.2459	BLM;RAD51
positive regulation of DNA replication (GO:0045740)	2/17	0.00714922	0.0468564	1.32923	17.7485	87.6912	PCNA;ATAD5
positive regulation of stem cell proliferation (GO:2000648)	2/17	0.00714922	0.0468564	1.32923	17.7485	87.6912	GJA1;CCNE1

## Sheet: Sup Table 7
Supplementary Table 7: Genes specifically expressed in the left-right organizer (LRO) when assessed via fluorescent activated cell sorting and bulk RNA-seq. scRNA Expression, expression of genes in the scRNA dataset.
Chromosome	Transcript	Gene	Alternate name	scRNA Expression	chisq(DiffExpr)	p-value(DiffExpr)	bonferroni(p-value(DiffExpr))	qvalue(p-value(DiffExpr))	Transcript Length	GFP negative cells (Reads)	GFP positive cell (Reads)	GFP negative cells (RPKM)	GFP positive cell (RPKM)
4	NM_001085505	Gm572		Specific to LRO (low expr.)	393.723	< E-40	< E-40	< E-40	1385	0	333	0	7.94089
6	NM_001007472	Noto		LRO and Notochord	362.982	< E-40	< E-40	< E-40	1602	0	307	0	6.32923
1	NM_001039495	Ccdc108	Cfap65	Specific to LRO	215.188	< E-40	< E-40	< E-40	5718	0	182	0	1.05124		q < 0.01
15	NM_001013022	Odf3b		Specific to LRO	172.623	1.97811e-39	5.46077e-35	1.0774e-38	1040	0	146	0	4.63654		RPKM >1
3	NM_029604	Pifo		LRO and Notochord	133.592	6.71029e-31	1.85244e-26	2.6716e-30	908	0	112.988	0	4.10982
4	NM_027041	Cfap206		Specific to LRO	121.782	2.57629e-28	7.11211e-24	9.17196e-28	1716	0	103	0	1.98242
6	NM_001302555	Lrrc23		Specific to LRO	92.2234	7.74249e-22	2.13739e-17	1.9991e-21	1444	0	78	0	1.78403
5	NM_001033460	Drc1		Specific to LRO	92.2234	7.74249e-22	2.13739e-17	1.9991e-21	2486	0	78	0	1.03626
12	NM_029152	Efcab10		Specific to LRO	91.041	1.40724e-21	3.88483e-17	3.59117e-21	675	0	77	0	3.76757
2	NM_027040	1700007K13Rik		Specific to LRO	70.9411	3.68058e-17	1.01606e-12	7.25031e-17	804	0	60	0	2.46473
17	NM_010387	H2-DMb1		No expression	69.7587	6.70214e-17	1.85019e-12	1.30065e-16	1284	0	59	0	1.51762
4	NM_028624	1110017D15Rik		Specific to LRO	45.8155	1.29933e-11	3.58692e-07	1.78451e-11	721	0	38.7495	0	1.77503
12	NM_033522	Ferd3l		No expression	42.5646	6.83847e-11	1.88783e-06	8.88355e-11	885	0	36	0	1.34349
8	NM_207658	Defa22		No expression	40.9688	1.54677e-10	4.27002e-06	1.95486e-10	419	0	34.6503	0	2.73129
5	NM_001024614	1700007G11Rik	Cfap299	Specific to LRO	33.1058	8.72768e-09	0.000240936	9.48178e-09	861	0	28	0	1.07406
2	NM_008579	Meig1		Specific to LRO	28.3764	9.98743e-08	0.00275713	9.82271e-08	706	0	24	0	1.12275
17	NM_011575	Tff3		Specific to LRO (low expr.)	26.0117	3.39351e-07	0.00936812	3.17103e-07	458	0	22	0	1.58647

## Sheet: Sup Table 8
Supplementary Table 8: Differentially expressed left-right organizer (LRO) genes. avg_log2FC = average Log2 fold change. Pct.1 = percentage of cells in the LRO sub-cluster 1 that express the gene. Pct.2 = percentage of cells in the non-LRO sub-cluster 1 clusters that express the gene. For the p_val and p_val_adj columns, the smallest number R calculates is 2.225074e-308; values smaller than this …
gene	p_val	avg_log2FC	pct.1	pct.2	p_val_adj	cluster	Cluster Identity
Fam183b	0	2.96275	0.966	0.011	0	13	Left Right Organizer
T	6.95876e-215	2.91349	0.996	0.292	2.16097e-210	13	Left Right Organizer
Gstm5	6.8043e-132	2.86066	0.996	0.764	2.11301e-127	13	Left Right Organizer
Pifo	0	2.63891	0.971	0.035	0	13	Left Right Organizer
Arl4a	3.25538e-174	2.35869	0.966	0.356	1.01093e-169	13	Left Right Organizer
Bicc1	9.10706e-249	2.33638	0.979	0.224	2.82811e-244	13	Left Right Organizer
Cfap126	0	2.22785	0.971	0.026	0	13	Left Right Organizer
Efcab10	0	2.0613	0.929	0.051	0	13	Left Right Organizer
Tppp3	0	2.01645	0.832	0.028	0	13	Left Right Organizer
Dynlrb2	0	2.00599	0.824	0.006	0	13	Left Right Organizer
Cfap45	0	1.89613	0.84	0.01	0	13	Left Right Organizer
1110017D15Rik	0	1.88553	0.899	0.006	0	13	Left Right Organizer
Dand5	4.86739e-307	1.83972	0.542	0.041	1.51152e-302	13	Left Right Organizer
Mlf1	5.00532e-265	1.83569	0.958	0.19	1.55435e-260	13	Left Right Organizer
Foxj1	0	1.81622	0.786	0.014	0	13	Left Right Organizer
Tekt1	0	1.78167	0.903	0.02	0	13	Left Right Organizer
Shh	0	1.77325	0.769	0.023	0	13	Left Right Organizer
Noto	0	1.72006	0.819	0.005	0	13	Left Right Organizer
Cthrc1	1.03976e-205	1.71511	0.908	0.207	3.22887e-201	13	Left Right Organizer
Erich2	0	1.65046	0.899	0.039	0	13	Left Right Organizer
1700007K13Rik	0	1.64375	0.836	0.026	0	13	Left Right Organizer
1700016K19Rik	0	1.61409	0.899	0.02	0	13	Left Right Organizer
Dnajb13	0	1.611	0.912	0.005	0	13	Left Right Organizer
2410004P03Rik	0	1.60068	0.899	0.021	0	13	Left Right Organizer
4933434E20Rik	2.7827e-76	1.5907	0.92	0.605	8.64141e-72	13	Left Right Organizer
Ppp1r1a	5.90298e-135	1.56217	0.966	0.367	1.83311e-130	13	Left Right Organizer
B9d1	4.14346e-120	1.54015	0.975	0.553	1.28671e-115	13	Left Right Organizer
Nme5	0	1.53832	0.899	0.048	0	13	Left Right Organizer
Ccdc189	0	1.50408	0.794	0.069	0	13	Left Right Organizer
Spa17	0	1.49063	0.849	0.102	0	13	Left Right Organizer
D230030E09Rik	0	1.47493	0.71	0.03	0	13	Left Right Organizer
Gal	1.02971e-273	1.47108	0.761	0.096	3.19767e-269	13	Left Right Organizer
Sp5	3.1279e-126	1.45066	0.983	0.385	9.71339e-122	13	Left Right Organizer
Ccdc39	0	1.44344	0.777	0.042	0	13	Left Right Organizer
Iqcg	0	1.4219	0.832	0.067	0	13	Left Right Organizer
Nog	0	1.41885	0.727	0.063	0	13	Left Right Organizer
Malat1	1.82273e-54	1.41261	1	0.999	5.66031e-50	13	Left Right Organizer
Ccpg1os	1.48177e-296	1.41058	0.895	0.133	4.60148e-292	13	Left Right Organizer
Capsl	0	1.4068	0.845	0.081	0	13	Left Right Organizer
Tagln2	2.65009e-86	1.40276	0.996	0.79	8.2296e-82	13	Left Right Organizer
Enkur	0	1.38771	0.832	0.016	0	13	Left Right Organizer
Krt8	2.56231e-46	1.37561	0.954	0.71	7.95699e-42	13	Left Right Organizer
Sparcl1	1.58011e-271	1.37338	0.773	0.101	4.90689e-267	13	Left Right Organizer
Tuba1a	2.70864e-86	1.35604	0.992	0.81	8.4114e-82	13	Left Right Organizer
1110004E09Rik	4.11354e-101	1.34183	0.983	0.655	1.27742e-96	13	Left Right Organizer
Riiad1	0	1.32008	0.79	0.016	0	13	Left Right Organizer
Gm17018	2.37524e-93	1.31873	0.937	0.536	7.37608e-89	13	Left Right Organizer
Ift74	1.41539e-104	1.31681	0.983	0.605	4.39534e-100	13	Left Right Organizer
Sox9	1.18274e-110	1.30371	0.748	0.228	3.67288e-106	13	Left Right Organizer
Krt19	4.06932e-149	1.29122	0.66	0.122	1.26369e-144	13	Left Right Organizer
Slit2	1.74983e-262	1.28683	0.832	0.125	5.43392e-258	13	Left Right Organizer
Vtn	0	1.28179	0.723	0.02	0	13	Left Right Organizer
Dnajc12	8.18716e-162	1.26793	0.782	0.176	2.54244e-157	13	Left Right Organizer
1700088E04Rik	0	1.24379	0.79	0.027	0	13	Left Right Organizer
1700028P14Rik	0	1.24094	0.815	0.003	0	13	Left Right Organizer
Drc3	0	1.22647	0.744	0.017	0	13	Left Right Organizer
Cetn2	1.19324e-80	1.22244	0.962	0.69	3.70549e-76	13	Left Right Organizer
Rsph1	0	1.22089	0.739	0.042	0	13	Left Right Organizer
Dnah5	0	1.212	0.744	0.003	0	13	Left Right Organizer
Cfap206	0	1.20245	0.739	0.003	0	13	Left Right Organizer
Cfc1	6.67104e-101	1.19746	0.878	0.335	2.07162e-96	13	Left Right Organizer
Tmem176b	3.54971e-88	1.1839	0.824	0.325	1.10233e-83	13	Left Right Organizer
Tmem107	1.56254e-124	1.18308	0.899	0.325	4.85231e-120	13	Left Right Organizer
Foxa2	7.76436e-188	1.17942	0.79	0.145	2.41114e-183	13	Left Right Organizer
Odf3b	0	1.17266	0.634	0.011	0	13	Left Right Organizer
Igfbp5	3.06712e-53	1.16273	0.668	0.256	9.52463e-49	13	Left Right Organizer
Sox4	9.89358e-69	1.15903	0.979	0.815	3.07235e-64	13	Left Right Organizer
Plet1	0	1.15252	0.664	0.033	0	13	Left Right Organizer
Gm1673	5.27028e-102	1.15127	0.962	0.484	1.63663e-97	13	Left Right Organizer
Rabl2	3.10028e-101	1.14896	0.891	0.379	9.62761e-97	13	Left Right Organizer
Ccdc146	0	1.14704	0.655	0.002	0	13	Left Right Organizer
Cadm1	3.9135e-89	1.14518	0.958	0.594	1.2153e-84	13	Left Right Organizer
Mns1	8.00534e-68	1.14462	0.975	0.823	2.48598e-63	13	Left Right Organizer
Spef2	0	1.14069	0.71	0.009	0	13	Left Right Organizer
Cited2	7.82962e-69	1.13827	0.992	0.936	2.43141e-64	13	Left Right Organizer
Ift81	9.43516e-90	1.13355	0.853	0.366	2.92999e-85	13	Left Right Organizer
Cfap44	0	1.12595	0.681	0.003	0	13	Left Right Organizer
Limch1	6.97889e-149	1.11636	0.824	0.202	2.16722e-144	13	Left Right Organizer
Ttc25	0	1.11512	0.735	0.012	0	13	Left Right Organizer
Nodal	0	1.11088	0.475	0.004	0	13	Left Right Organizer
Cfap36	1.21259e-89	1.10772	0.937	0.53	3.76556e-85	13	Left Right Organizer
Zfp503	5.71111e-113	1.10661	0.903	0.342	1.77353e-108	13	Left Right Organizer
Wdr60	6.72956e-98	1.10609	0.782	0.269	2.0898e-93	13	Left Right Organizer
Tctex1d1	0	1.10289	0.689	0.016	0	13	Left Right Organizer
Btg1	1.55296e-81	1.10132	0.903	0.425	4.82256e-77	13	Left Right Organizer
Nme9	0	1.09329	0.672	0.001	0	13	Left Right Organizer
Larp7	1.21164e-71	1.08945	0.983	0.88	3.76263e-67	13	Left Right Organizer
Slc5a3	5.98117e-124	1.08046	0.777	0.212	1.85739e-119	13	Left Right Organizer
Cfap53	0	1.07181	0.668	0.006	0	13	Left Right Organizer
Pih1d2	4.41806e-273	1.0711	0.748	0.092	1.37198e-268	13	Left Right Organizer
Elof1	5.33332e-66	1.06832	0.979	0.919	1.65621e-61	13	Left Right Organizer
Dync2h1	4.21506e-98	1.05854	0.887	0.36	1.30894e-93	13	Left Right Organizer
Dalrd3	5.08486e-106	1.05716	0.84	0.299	1.57905e-101	13	Left Right Organizer
Ifitm1	8.07711e-56	1.04687	0.996	0.841	2.50827e-51	13	Left Right Organizer
Prnp	1.23733e-144	1.04645	0.685	0.138	3.8424e-140	13	Left Right Organizer
Dnaja4	0	1.04316	0.752	0.052	0	13	Left Right Organizer
Rpgr	2.35212e-107	1.04247	0.824	0.283	7.30428e-103	13	Left Right Organizer
Lrriq1	0	1.03796	0.676	0.013	0	13	Left Right Organizer
Jund	3.11782e-72	1.03443	0.971	0.659	9.68209e-68	13	Left Right Organizer
Ift27	5.99652e-77	1.02422	0.945	0.59	1.86216e-72	13	Left Right Organizer
Meig1	0	1.01379	0.613	0.002	0	13	Left Right Organizer
Cfap69	0	1.01027	0.668	0.015	0	13	Left Right Organizer
Cfap52	0	1.00272	0.702	0.006	0	13	Left Right Organizer
Drc1	0	1.00125	0.689	0.007	0	13	Left Right Organizer
Tekt2	0	1.00013	0.651	0.008	0	13	Left Right Organizer
Rsph4a	0	0.990603	0.597	0.007	0	13	Left Right Organizer
Elmod1	0	0.975581	0.66	0.007	0	13	Left Right Organizer
Cfap77	0	0.962114	0.651	0.016	0	13	Left Right Organizer
Spaca9	0	0.961237	0.66	0.027	0	13	Left Right Organizer
Ift57	3.78404e-116	0.954993	0.786	0.229	1.1751e-111	13	Left Right Organizer
Flrt3	3.29016e-74	0.949221	0.853	0.38	1.02173e-69	13	Left Right Organizer
Morn2	5.76853e-115	0.949157	0.807	0.252	1.79136e-110	13	Left Right Organizer
Morn5	0	0.949153	0.618	0.003	0	13	Left Right Organizer
Samd3	0	0.945508	0.643	0.018	0	13	Left Right Organizer
Mrps6	2.75118e-59	0.94443	0.941	0.691	8.54351e-55	13	Left Right Organizer
Ttll3	0	0.93334	0.622	0.039	0	13	Left Right Organizer
Ccdc114	1.4079e-306	0.931161	0.689	0.069	4.37208e-302	13	Left Right Organizer
Ift22	1.78632e-83	0.923767	0.832	0.358	5.54723e-79	13	Left Right Organizer
Oscp1	4.29744e-152	0.918757	0.735	0.156	1.33453e-147	13	Left Right Organizer
Ccdc173	1.68364e-200	0.916387	0.689	0.103	5.22837e-196	13	Left Right Organizer
Aebp1	8.53007e-121	0.912709	0.752	0.193	2.64893e-116	13	Left Right Organizer
Ctxn1	1.22143e-82	0.910102	0.887	0.409	3.79302e-78	13	Left Right Organizer
Dsp	1.98927e-45	0.890507	0.811	0.487	6.17747e-41	13	Left Right Organizer
1700012B09Rik	0	0.889505	0.613	0.002	0	13	Left Right Organizer
Wdr78	1.80231e-305	0.886839	0.618	0.054	5.5969e-301	13	Left Right Organizer
Dgkk	2.87864e-117	0.885832	0.765	0.205	8.93933e-113	13	Left Right Organizer
Ptch1	1.72022e-49	0.881487	0.895	0.591	5.34198e-45	13	Left Right Organizer
Bphl	1.42702e-103	0.880364	0.786	0.245	4.43146e-99	13	Left Right Organizer
Lhx1	2.46868e-112	0.879085	0.786	0.214	7.66623e-108	13	Left Right Organizer
Tln2	1.17646e-44	0.87158	0.908	0.665	3.65338e-40	13	Left Right Organizer
Spef1	0	0.870523	0.605	0.036	0	13	Left Right Organizer
Irak1bp1	1.47642e-73	0.868952	0.866	0.432	4.58486e-69	13	Left Right Organizer
Zmynd10	0	0.861821	0.584	0.037	0	13	Left Right Organizer
Aplnr	6.51682e-82	0.849506	0.765	0.266	2.02373e-77	13	Left Right Organizer
Dmkn	0	0.848665	0.504	0.02	0	13	Left Right Organizer
Chchd6	1.38816e-59	0.84592	0.899	0.542	4.31079e-55	13	Left Right Organizer
Tspan6	8.07306e-53	0.841514	0.945	0.76	2.50701e-48	13	Left Right Organizer
1110032A03Rik	1.62202e-77	0.841289	0.735	0.274	5.03703e-73	13	Left Right Organizer
Tekt4	0	0.839129	0.626	0.001	0	13	Left Right Organizer
Rsph9	0	0.838481	0.672	0.024	0	13	Left Right Organizer
Arhgef26	8.65585e-89	0.826105	0.748	0.252	2.68799e-84	13	Left Right Organizer
Gstm1	3.36476e-78	0.819397	0.824	0.309	1.04489e-73	13	Left Right Organizer
Ak7	0	0.816848	0.605	0.003	0	13	Left Right Organizer
Krt18	6.39348e-32	0.816069	0.954	0.725	1.98543e-27	13	Left Right Organizer
Ccdc96	1.11682e-283	0.815059	0.609	0.057	3.46816e-279	13	Left Right Organizer
Hdc	0	0.80437	0.525	0.003	0	13	Left Right Organizer
Tmem176a	5.96872e-71	0.804236	0.71	0.255	1.85353e-66	13	Left Right Organizer
Arg1	2.99021e-58	0.802915	0.66	0.235	9.28579e-54	13	Left Right Organizer
Dync2li1	1.6635e-107	0.801879	0.769	0.231	5.16583e-103	13	Left Right Organizer
Tmem216	7.1097e-60	0.798739	0.807	0.406	2.20785e-55	13	Left Right Organizer
Efcab1	0	0.793364	0.613	0.024	0	13	Left Right Organizer
Ift88	1.52383e-70	0.790793	0.714	0.269	4.7321e-66	13	Left Right Organizer
Kif3a	1.43508e-55	0.789135	0.815	0.44	4.45649e-51	13	Left Right Organizer
1700024G13Rik	0	0.780816	0.504	0.001	0	13	Left Right Organizer
Cfap54	0	0.780286	0.542	0.005	0	13	Left Right Organizer
Mt2	5.87122e-53	0.774155	0.668	0.255	1.82325e-48	13	Left Right Organizer
B230118H07Rik	5.01874e-63	0.771833	0.845	0.439	1.55852e-58	13	Left Right Organizer
Ddit4	4.26132e-66	0.770281	0.735	0.296	1.32331e-61	13	Left Right Organizer
Upk3a	0	0.764361	0.471	0.018	0	13	Left Right Organizer
Syne1	0	0.763761	0.584	0.037	0	13	Left Right Organizer
Tmem138	3.50988e-56	0.761361	0.845	0.468	1.08996e-51	13	Left Right Organizer
1700001C02Rik	0	0.758816	0.483	0.001	0	13	Left Right Organizer
Sem1	2.54628e-77	0.758629	1	0.995	7.90721e-73	13	Left Right Organizer
Stk36	0	0.758448	0.584	0.033	0	13	Left Right Organizer
Atp1a2	0	0.758006	0.563	0.031	0	13	Left Right Organizer
Sat1	5.23898e-39	0.751768	0.609	0.274	1.62691e-34	13	Left Right Organizer
Rbp1	7.21702e-33	0.749004	0.954	0.768	2.24117e-28	13	Left Right Organizer
Gas8	8.9908e-44	0.745946	0.794	0.432	2.792e-39	13	Left Right Organizer
Lrrc46	0	0.743288	0.563	0.01	0	13	Left Right Organizer
Akap9	4.31883e-39	0.7407	0.941	0.812	1.34117e-34	13	Left Right Organizer
Ccnd1	1.36428e-29	0.738653	0.937	0.794	4.23664e-25	13	Left Right Organizer
Efhc1	0	0.737271	0.592	0.008	0	13	Left Right Organizer
Car3	1.74482e-45	0.735685	0.622	0.25	5.41837e-41	13	Left Right Organizer
Ccdc191	1.96525e-81	0.734808	0.761	0.28	6.1029e-77	13	Left Right Organizer
Josd2	1.03797e-42	0.73024	0.756	0.397	3.2233e-38	13	Left Right Organizer
Ccdc30	0	0.727105	0.601	0.041	0	13	Left Right Organizer
Slc12a2	5.49022e-53	0.726897	0.765	0.369	1.70493e-48	13	Left Right Organizer
Lrrc18	0	0.722305	0.538	0.006	0	13	Left Right Organizer
Tle4	8.4983e-55	0.72125	0.887	0.484	2.63906e-50	13	Left Right Organizer
Mt1	7.77342e-38	0.715921	0.786	0.396	2.41396e-33	13	Left Right Organizer
Ccdc34	5.01379e-53	0.71354	0.987	0.945	1.55698e-48	13	Left Right Organizer
Tctex1d2	6.37906e-78	0.711369	0.756	0.279	1.98095e-73	13	Left Right Organizer
Sulf1	2.71682e-60	0.711004	0.798	0.37	8.43682e-56	13	Left Right Organizer
Zcchc18	1.71789e-116	0.698604	0.622	0.135	5.33474e-112	13	Left Right Organizer
Ift43	1.61519e-45	0.697735	0.891	0.594	5.01582e-41	13	Left Right Organizer
Tcea3	6.66215e-66	0.697681	0.685	0.243	2.06887e-61	13	Left Right Organizer
Calca	1.48956e-178	0.695842	0.567	0.076	4.62567e-174	13	Left Right Organizer
Scara3	0	0.694207	0.609	0.047	0	13	Left Right Organizer
Cfap65	0	0.694095	0.496	0.001	0	13	Left Right Organizer
Trim37	1.06438e-42	0.693923	0.929	0.688	3.30533e-38	13	Left Right Organizer
Mapk15	0	0.691637	0.567	0.013	0	13	Left Right Organizer
Acbd7	0	0.689382	0.487	0.027	0	13	Left Right Organizer
Iqub	0	0.687945	0.559	0.002	0	13	Left Right Organizer
Ift46	3.90321e-53	0.683281	0.79	0.397	1.2121e-48	13	Left Right Organizer
Halr1	0	0.682398	0.576	0.026	0	13	Left Right Organizer
Emb	1.38403e-45	0.678693	1	0.927	4.29796e-41	13	Left Right Organizer
Tmod2	7.11055e-77	0.671957	0.706	0.245	2.20811e-72	13	Left Right Organizer
Fbxo36	5.75885e-156	0.671649	0.567	0.086	1.78835e-151	13	Left Right Organizer
Ccdc65	0	0.667516	0.508	0.006	0	13	Left Right Organizer
Lztfl1	1.49303e-36	0.666752	0.786	0.46	4.63644e-32	13	Left Right Organizer
Wdr66	1.73439e-263	0.664526	0.504	0.041	5.38599e-259	13	Left Right Organizer
1700007G11Rik	0	0.661078	0.538	0.009	0	13	Left Right Organizer
Lrig3	7.38666e-66	0.65986	0.794	0.327	2.29385e-61	13	Left Right Organizer
Snhg11	5.25038e-51	0.654702	0.782	0.392	1.63045e-46	13	Left Right Organizer
Pacrg	0	0.653979	0.504	0.015	0	13	Left Right Organizer
6430531B16Rik	0	0.647756	0.504	0.008	0	13	Left Right Organizer
Ext1	1.71165e-38	0.64712	0.811	0.477	5.31534e-34	13	Left Right Organizer
Cep290	6.82621e-37	0.646544	0.811	0.516	2.11981e-32	13	Left Right Organizer
Cspp1	1.2324e-29	0.64602	0.87	0.663	3.8271e-25	13	Left Right Organizer
Fabp7	5.51291e-46	0.641711	0.613	0.242	1.71198e-41	13	Left Right Organizer
Piezo2	8.83454e-143	0.638893	0.622	0.112	2.74348e-138	13	Left Right Organizer
Nrep	4.13996e-71	0.636293	0.739	0.272	1.28562e-66	13	Left Right Organizer
Cobl	0	0.636183	0.521	0.031	0	13	Left Right Organizer
Foxp1	8.23817e-41	0.634435	0.891	0.63	2.55828e-36	13	Left Right Organizer
Gsta4	5.34295e-39	0.633112	0.916	0.664	1.6592e-34	13	Left Right Organizer
Kif1b	4.82192e-40	0.631999	0.887	0.582	1.4974e-35	13	Left Right Organizer
Cdh2	3.34834e-53	0.63033	0.849	0.448	1.03979e-48	13	Left Right Organizer
Aldh2	8.96219e-33	0.630173	0.92	0.653	2.78312e-28	13	Left Right Organizer
Fgg	6.83248e-131	0.627835	0.471	0.066	2.12176e-126	13	Left Right Organizer
Hes7	6.20252e-69	0.627762	0.63	0.19	1.92613e-64	13	Left Right Organizer
Fank1	0	0.624412	0.521	0.006	0	13	Left Right Organizer
6820408C15Rik	0	0.624203	0.504	0.005	0	13	Left Right Organizer
Cmss1	3.94799e-24	0.623409	0.832	0.633	1.22601e-19	13	Left Right Organizer
Lrrc56	3.15187e-288	0.623117	0.55	0.045	9.78781e-284	13	Left Right Organizer
Fam76a	5.15636e-37	0.622742	0.752	0.421	1.60126e-32	13	Left Right Organizer
Nphp3	6.32504e-104	0.620642	0.584	0.131	1.96418e-99	13	Left Right Organizer
Itm2b	1.3317e-32	0.619872	0.929	0.761	4.13546e-28	13	Left Right Organizer
Hoxb1	3.3246e-27	0.619369	0.756	0.446	1.03242e-22	13	Left Right Organizer
Arl3	5.59658e-43	0.619303	0.945	0.757	1.73796e-38	13	Left Right Organizer
Gm5617	1.63545e-71	0.619296	0.676	0.226	5.07873e-67	13	Left Right Organizer
Dnajc15	5.62205e-37	0.617008	0.937	0.834	1.74587e-32	13	Left Right Organizer
Cyb561	1.79115e-158	0.614975	0.563	0.083	5.56225e-154	13	Left Right Organizer
Akap14	0	0.614964	0.466	0.002	0	13	Left Right Organizer
Med31	1.07408e-39	0.614528	0.845	0.544	3.33545e-35	13	Left Right Organizer
Epb41l3	7.19768e-28	0.614409	0.853	0.565	2.23517e-23	13	Left Right Organizer
Dnah11	0	0.613427	0.517	0.016	0	13	Left Right Organizer
Nphp1	9.2954e-80	0.612432	0.681	0.215	2.88659e-75	13	Left Right Organizer
Zfp703	1.10753e-43	0.612102	0.794	0.422	3.43933e-39	13	Left Right Organizer
Ccdc113	0	0.609519	0.492	0.001	0	13	Left Right Organizer
Cetn4	0	0.608691	0.538	0.033	0	13	Left Right Organizer
Tusc3	1.8918e-38	0.607219	0.849	0.545	5.87481e-34	13	Left Right Organizer
Hydin	0	0.60673	0.441	0.004	0	13	Left Right Organizer
Cldn9	1.80008e-240	0.60481	0.479	0.04	5.58996e-236	13	Left Right Organizer
Dnah12	0	0.602216	0.403	0	0	13	Left Right Organizer
Tomm7	4.34498e-52	0.601208	1	0.981	1.34929e-47	13	Left Right Organizer
Ankrd66	0	0.600524	0.496	0.003	0	13	Left Right Organizer
Tex9	1.99291e-37	0.599021	0.777	0.444	6.18879e-33	13	Left Right Organizer
Jun	9.6956e-25	0.598121	0.66	0.375	3.01087e-20	13	Left Right Organizer
Klhl32	7.47383e-117	0.595511	0.492	0.084	2.32092e-112	13	Left Right Organizer
Fhad1	0	0.595354	0.479	0.009	0	13	Left Right Organizer
Hsp90b1	3.37841e-36	0.594571	0.996	0.999	1.04913e-31	13	Left Right Organizer
Dusp18	3.92645e-91	0.594528	0.647	0.176	1.21932e-86	13	Left Right Organizer
Rspo3	6.23078e-21	0.592594	0.727	0.446	1.93491e-16	13	Left Right Organizer
Wdr27	2.6316e-229	0.59081	0.513	0.048	8.17216e-225	13	Left Right Organizer
Map1lc3b	1.01483e-33	0.590257	0.958	0.885	3.15144e-29	13	Left Right Organizer
Ttc12	1.80245e-213	0.58882	0.513	0.052	5.59733e-209	13	Left Right Organizer
Grcc10	2.25779e-74	0.58567	0.714	0.239	7.01134e-70	13	Left Right Organizer
Cdkn1b	5.92338e-46	0.583445	0.647	0.287	1.83945e-41	13	Left Right Organizer
Tff3	0	0.581199	0.286	0.007	0	13	Left Right Organizer
Ttc5	2.17491e-28	0.580728	0.79	0.513	6.75396e-24	13	Left Right Organizer
Dnah6	0	0.579426	0.445	0.001	0	13	Left Right Organizer
Wdr34	9.80752e-94	0.578949	0.58	0.137	3.04563e-89	13	Left Right Organizer
Lrrc6	0	0.57853	0.475	0.004	0	13	Left Right Organizer
Dad1	1.79563e-35	0.577647	0.996	0.975	5.57614e-31	13	Left Right Organizer
Fst	1.35271e-20	0.575787	0.735	0.441	4.20072e-16	13	Left Right Organizer
1700003E16Rik	0	0.573762	0.412	0.001	0	13	Left Right Organizer
Arl6	1.70151e-36	0.572925	0.71	0.382	5.28388e-32	13	Left Right Organizer
Phlda1	4.44629e-18	0.572452	0.798	0.566	1.38075e-13	13	Left Right Organizer
Lrrc10b	0	0.571188	0.471	0.008	0	13	Left Right Organizer
Ntng1	3.8397e-107	0.569729	0.563	0.115	1.19238e-102	13	Left Right Organizer
Wdr35	3.04006e-79	0.5687	0.626	0.182	9.44061e-75	13	Left Right Organizer
Iqca	0	0.568349	0.445	0.001	0	13	Left Right Organizer
Dnaic2	0	0.567772	0.424	0.003	0	13	Left Right Organizer
Rfx3	1.67202e-65	0.565813	0.58	0.181	5.19231e-61	13	Left Right Organizer
Dnaaf3	0	0.565035	0.508	0.03	0	13	Left Right Organizer
Map1a	2.48112e-69	0.563799	0.567	0.166	7.70486e-65	13	Left Right Organizer
Pkig	1.49846e-36	0.562888	0.908	0.738	4.65333e-32	13	Left Right Organizer
Gnas	1.58109e-35	0.562059	1	0.994	4.90991e-31	13	Left Right Organizer
Gzmm	0	0.561221	0.475	0.018	0	13	Left Right Organizer
Lrrc23	0	0.560695	0.458	0.003	0	13	Left Right Organizer
Cdx2	8.79328e-28	0.557815	0.866	0.53	2.73067e-23	13	Left Right Organizer
Cntnap2	9.94203e-43	0.555015	0.403	0.126	3.0874e-38	13	Left Right Organizer
Phtf1	1.06644e-38	0.554414	0.752	0.403	3.31171e-34	13	Left Right Organizer
Tmem14c	1.4419e-23	0.552789	0.979	0.956	4.47768e-19	13	Left Right Organizer
Efcab2	4.09365e-68	0.551753	0.618	0.193	1.27124e-63	13	Left Right Organizer
Calm1	9.14417e-39	0.551171	1	0.999	2.83963e-34	13	Left Right Organizer
Nek1	1.90586e-36	0.549917	0.676	0.339	5.91846e-32	13	Left Right Organizer
Golgb1	1.35588e-28	0.549771	0.929	0.78	4.21054e-24	13	Left Right Organizer
Rp1	0	0.549349	0.403	0.002	0	13	Left Right Organizer
Ino80b	4.41571e-31	0.548798	0.723	0.42	1.37126e-26	13	Left Right Organizer
Fam13a	2.64519e-181	0.547953	0.525	0.064	8.21436e-177	13	Left Right Organizer
Ogt	1.48313e-25	0.546284	0.853	0.674	4.60571e-21	13	Left Right Organizer
Zic3	1.7684e-40	0.545888	0.761	0.388	5.49159e-36	13	Left Right Organizer
Snx10	1.49323e-39	0.545425	0.819	0.469	4.63708e-35	13	Left Right Organizer
Chrd	0	0.544526	0.471	0.022	0	13	Left Right Organizer
AU019823	7.05157e-27	0.542319	0.811	0.543	2.1898e-22	13	Left Right Organizer
Necab2	5.91923e-102	0.541566	0.597	0.133	1.83816e-97	13	Left Right Organizer
Nnat	4.21808e-37	0.540385	0.891	0.554	1.30988e-32	13	Left Right Organizer
Eri3	8.41911e-35	0.537144	0.832	0.565	2.61447e-30	13	Left Right Organizer
Mnx1	0	0.536767	0.479	0.018	0	13	Left Right Organizer
Nbeal1	2.32812e-29	0.535966	0.861	0.618	7.22976e-25	13	Left Right Organizer
Armc4	0	0.534785	0.462	0.006	0	13	Left Right Organizer
Akap13	1.35653e-29	0.53414	0.782	0.492	4.21256e-25	13	Left Right Organizer
Cfap161	0	0.533951	0.382	0	0	13	Left Right Organizer
Dnaic1	0	0.533848	0.429	0.01	0	13	Left Right Organizer
Spag6l	0	0.533079	0.513	0.005	0	13	Left Right Organizer
Ubl5	1.10892e-45	0.531832	1	0.97	3.44364e-41	13	Left Right Organizer
Smpdl3a	7.64608e-188	0.530679	0.483	0.052	2.37441e-183	13	Left Right Organizer
Ccdc151	0	0.530537	0.462	0.024	0	13	Left Right Organizer
Ccdc181	9.36575e-123	0.530326	0.529	0.093	2.90844e-118	13	Left Right Organizer
Cldn6	1.11549e-46	0.529537	0.819	0.341	3.46403e-42	13	Left Right Organizer
Itpr2	5.30062e-164	0.528964	0.5	0.063	1.64605e-159	13	Left Right Organizer
Dnah9	0	0.526389	0.408	0.002	0	13	Left Right Organizer
Saxo2	0	0.525553	0.513	0.024	0	13	Left Right Organizer
Iqcd	0	0.5244	0.387	0.006	0	13	Left Right Organizer
Etfa	3.10005e-26	0.523649	0.845	0.641	9.62691e-22	13	Left Right Organizer
2610301B20Rik	3.55834e-56	0.523096	0.618	0.228	1.10501e-51	13	Left Right Organizer
Ormdl2	5.55952e-28	0.520722	0.891	0.713	1.72645e-23	13	Left Right Organizer
Ccdc103	0	0.520623	0.462	0.027	0	13	Left Right Organizer
Ccdc40	4.09431e-92	0.518935	0.55	0.128	1.27145e-87	13	Left Right Organizer
Tubb2b	7.64846e-23	0.514918	0.765	0.488	2.37515e-18	13	Left Right Organizer
Smoc1	1.27318e-52	0.512665	0.634	0.232	3.95372e-48	13	Left Right Organizer
Rflnb	1.58058e-38	0.510313	0.563	0.236	4.90833e-34	13	Left Right Organizer
Crip2	2.90182e-32	0.50946	0.899	0.59	9.01131e-28	13	Left Right Organizer
Gstm6	1.00333e-113	0.508855	0.437	0.066	3.11574e-109	13	Left Right Organizer
Rnf32	0	0.508507	0.437	0.021	0	13	Left Right Organizer
Lpar3	1.16341e-148	0.507839	0.479	0.063	3.61285e-144	13	Left Right Organizer
Spata18	0	0.506801	0.424	0.001	0	13	Left Right Organizer
Elmo1	1.96733e-57	0.505635	0.626	0.219	6.10936e-53	13	Left Right Organizer
Gabarapl1	6.76143e-31	0.503844	0.622	0.299	2.0997e-26	13	Left Right Organizer
Ift20	1.25276e-28	0.503663	0.933	0.739	3.89034e-24	13	Left Right Organizer
Saraf	1.08292e-22	0.503068	0.752	0.505	3.3629e-18	13	Left Right Organizer
Tspan3	1.65943e-31	0.500666	0.971	0.884	5.1532e-27	13	Left Right Organizer
Smim22	8.93129e-72	0.498524	0.58	0.161	2.77352e-67	13	Left Right Organizer
Mxi1	1.72633e-66	0.497438	0.63	0.202	5.36095e-62	13	Left Right Organizer
Sugt1	1.39613e-32	0.497082	0.975	0.921	4.33555e-28	13	Left Right Organizer
Mak	0	0.49186	0.471	0.018	0	13	Left Right Organizer
Cd109	5.91952e-299	0.491472	0.403	0.022	1.83825e-294	13	Left Right Organizer
Ift122	1.96695e-68	0.488469	0.597	0.183	6.10816e-64	13	Left Right Organizer
Cntrl	4.29337e-27	0.487093	0.731	0.436	1.33326e-22	13	Left Right Organizer
Kif27	0	0.485781	0.445	0.011	0	13	Left Right Organizer
Ndufaf3	7.49473e-26	0.484789	0.756	0.452	2.32741e-21	13	Left Right Organizer
Cdh1	4.42479e-31	0.483491	0.739	0.403	1.37407e-26	13	Left Right Organizer
1700029J07Rik	2.63525e-191	0.482524	0.408	0.036	8.1835e-187	13	Left Right Organizer
Rpgrip1l	2.99754e-48	0.482268	0.576	0.211	9.30857e-44	13	Left Right Organizer
Kifap3	3.55191e-19	0.480932	0.79	0.574	1.10301e-14	13	Left Right Organizer
Notch1	2.00197e-36	0.480359	0.655	0.307	6.21693e-32	13	Left Right Organizer
Cald1	6.22911e-13	0.479557	0.903	0.784	1.93439e-08	13	Left Right Organizer
Ppp1cb	3.11739e-18	0.478232	0.941	0.859	9.68073e-14	13	Left Right Organizer
Efnb2	1.41369e-43	0.477364	0.639	0.265	4.39008e-39	13	Left Right Organizer
Psmb6	1.67343e-36	0.477126	1	0.996	5.19667e-32	13	Left Right Organizer
Cep83	2.19113e-21	0.47708	0.84	0.656	6.80434e-17	13	Left Right Organizer
Dynll1	5.3407e-53	0.475987	1	1	1.6585e-48	13	Left Right Organizer
Ttc21a	0	0.473793	0.408	0.004	0	13	Left Right Organizer
Ypel3	1.56942e-36	0.472325	0.761	0.397	4.87369e-32	13	Left Right Organizer
Bola1	5.60464e-19	0.471529	0.903	0.758	1.74047e-14	13	Left Right Organizer
Eif2b2	7.52455e-23	0.470573	0.878	0.668	2.33667e-18	13	Left Right Organizer
Zcchc12	1.13403e-168	0.469377	0.408	0.04	3.52162e-164	13	Left Right Organizer
Map4k4	1.27124e-24	0.469188	0.937	0.857	3.9477e-20	13	Left Right Organizer
Man2a1	1.65071e-36	0.469149	0.71	0.36	5.12611e-32	13	Left Right Organizer
Mmp15	4.83214e-53	0.468061	0.567	0.197	1.50057e-48	13	Left Right Organizer
Catip	0	0.467537	0.45	0.015	0	13	Left Right Organizer
Foxb1	4.6987e-43	0.466784	0.651	0.266	1.45913e-38	13	Left Right Organizer
9230110C19Rik	3.41292e-107	0.466221	0.366	0.05	1.05985e-102	13	Left Right Organizer
Fbxw9	5.44721e-43	0.466169	0.559	0.211	1.69158e-38	13	Left Right Organizer
Nrarp	3.53279e-35	0.465408	0.328	0.097	1.09707e-30	13	Left Right Organizer
Armc3	0	0.465359	0.399	0.002	0	13	Left Right Organizer
Anxa5	5.70036e-44	0.464851	0.672	0.294	1.77019e-39	13	Left Right Organizer
Lrrc34	0	0.464075	0.437	0.019	0	13	Left Right Organizer
Oxct1	4.10098e-24	0.463833	0.752	0.476	1.27352e-19	13	Left Right Organizer
Gm16702	0	0.463703	0.429	0.015	0	13	Left Right Organizer
Avpr1b	0	0.46361	0.366	0.009	0	13	Left Right Organizer
Dixdc1	5.64238e-93	0.463521	0.492	0.099	1.75218e-88	13	Left Right Organizer
Eml2	1.10019e-73	0.46137	0.496	0.12	3.41652e-69	13	Left Right Organizer
Pde4d	8.47955e-92	0.461185	0.479	0.095	2.63324e-87	13	Left Right Organizer
Smkr-ps	0	0.461083	0.395	0.004	0	13	Left Right Organizer
Nudc	8.8234e-28	0.460581	0.996	0.993	2.74002e-23	13	Left Right Organizer
Bsg	5.45273e-34	0.457939	0.996	0.998	1.69329e-29	13	Left Right Organizer
Agpat4	7.95044e-27	0.457759	0.739	0.459	2.46893e-22	13	Left Right Organizer
Ahi1	3.12791e-32	0.45675	0.668	0.346	9.7134e-28	13	Left Right Organizer
H2afv	3.3011e-30	0.454492	0.992	0.956	1.02512e-25	13	Left Right Organizer
Hcfc1r1	4.03609e-27	0.449351	0.735	0.433	1.25337e-22	13	Left Right Organizer
Coq8b	5.7156e-94	0.449227	0.513	0.107	1.77492e-89	13	Left Right Organizer
Kcnq1ot1	2.84433e-19	0.448891	0.945	0.898	8.83279e-15	13	Left Right Organizer
Drc7	0	0.448634	0.378	0.001	0	13	Left Right Organizer
Fam81a	3.65093e-213	0.445983	0.441	0.038	1.13376e-208	13	Left Right Organizer
Alcam	7.39419e-50	0.445915	0.525	0.175	2.29619e-45	13	Left Right Organizer
Fam227a	1.59593e-257	0.444797	0.382	0.023	4.95601e-253	13	Left Right Organizer
Cdkl2	3.28638e-151	0.443208	0.479	0.061	1.02055e-146	13	Left Right Organizer
Cfap20	5.53526e-24	0.443172	0.903	0.748	1.71892e-19	13	Left Right Organizer
Cd82	8.21247e-102	0.442073	0.378	0.055	2.5503e-97	13	Left Right Organizer
Ttc28	1.66399e-44	0.441188	0.618	0.242	5.16735e-40	13	Left Right Organizer
Dmgdh	3.33045e-210	0.441178	0.374	0.027	1.03424e-205	13	Left Right Organizer
Tnrc6b	2.9175e-26	0.439956	0.803	0.545	9.06e-22	13	Left Right Organizer
Spag8	0	0.438728	0.433	0.004	0	13	Left Right Organizer
Ropn1l	2.76846e-182	0.436116	0.429	0.042	8.59719e-178	13	Left Right Organizer
Cox7a2l	1.97244e-21	0.435924	0.971	0.955	6.12521e-17	13	Left Right Organizer
Ccdc153	0	0.433457	0.214	0	0	13	Left Right Organizer
Spag1	3.72653e-97	0.433242	0.45	0.081	1.15724e-92	13	Left Right Organizer
Ap1m1	1.6328e-24	0.432829	0.706	0.426	5.07048e-20	13	Left Right Organizer
Pygl	1.99844e-83	0.431755	0.437	0.086	6.20595e-79	13	Left Right Organizer
Nin	3.27402e-43	0.43117	0.58	0.222	1.01672e-38	13	Left Right Organizer
Urod	1.05073e-17	0.429168	0.819	0.628	3.26294e-13	13	Left Right Organizer
Ina	6.07633e-38	0.428943	0.672	0.313	1.88694e-33	13	Left Right Organizer
Lrrc51	7.15641e-137	0.428338	0.307	0.028	2.22235e-132	13	Left Right Organizer
Higd2a	8.84294e-23	0.428021	0.924	0.845	2.74609e-18	13	Left Right Organizer
Pdcd4	3.79439e-28	0.427167	0.756	0.437	1.17831e-23	13	Left Right Organizer
Tcp11	0	0.426858	0.357	0.009	0	13	Left Right Organizer
Sirt3	2.12461e-39	0.425732	0.555	0.218	6.59777e-35	13	Left Right Organizer
Smim14	8.59704e-33	0.422718	0.609	0.283	2.66972e-28	13	Left Right Organizer
Rgs2	1.79706e-76	0.422508	0.408	0.082	5.5806e-72	13	Left Right Organizer
Zcchc11	7.0811e-22	0.422073	0.916	0.792	2.19897e-17	13	Left Right Organizer
Dnal4	2.77294e-32	0.421623	0.588	0.272	8.61107e-28	13	Left Right Organizer
Dnali1	0	0.421564	0.361	0.001	0	13	Left Right Organizer
Rtl8b	1.04359e-21	0.421007	0.71	0.425	3.24077e-17	13	Left Right Organizer
Clu	4.75281e-51	0.420116	0.416	0.113	1.47594e-46	13	Left Right Organizer
Kif9	0	0.419091	0.403	0.006	0	13	Left Right Organizer
Foxd4	4.40143e-75	0.418054	0.357	0.063	1.36682e-70	13	Left Right Organizer
Dnaaf1	0	0.417751	0.349	0.006	0	13	Left Right Organizer
1110051M20Rik	4.66413e-46	0.416313	0.559	0.209	1.4484e-41	13	Left Right Organizer
Gas2l1	8.19007e-37	0.415845	0.542	0.218	2.54334e-32	13	Left Right Organizer
Cep126	2.36509e-49	0.414506	0.55	0.189	7.34455e-45	13	Left Right Organizer
Enah	4.0819e-20	0.414114	0.929	0.804	1.26759e-15	13	Left Right Organizer
Ubl3	3.64143e-25	0.413968	0.689	0.386	1.13081e-20	13	Left Right Organizer
Lhx1os	2.33007e-75	0.413151	0.366	0.067	7.23581e-71	13	Left Right Organizer
Ubxn11	0	0.411892	0.378	0.014	0	13	Left Right Organizer
Tmem237	9.43064e-27	0.411417	0.735	0.452	2.92859e-22	13	Left Right Organizer
Cep162	2.54429e-29	0.409134	0.588	0.278	7.90103e-25	13	Left Right Organizer
Dtx3	4.2042e-29	0.408887	0.672	0.361	1.30557e-24	13	Left Right Organizer
Pbxip1	2.52245e-39	0.408282	0.458	0.156	7.83323e-35	13	Left Right Organizer
Hsbp1	1.3327e-16	0.408084	0.945	0.856	4.13858e-12	13	Left Right Organizer
Cacng4	3.58872e-79	0.40802	0.424	0.086	1.11444e-74	13	Left Right Organizer
Eno4	0	0.406991	0.387	0.017	0	13	Left Right Organizer
Fsip1	1.38053e-212	0.404515	0.366	0.026	4.2871e-208	13	Left Right Organizer
Gprc5c	7.65205e-24	0.404481	0.613	0.325	2.37627e-19	13	Left Right Organizer
Rabgap1l	3.88856e-70	0.404089	0.475	0.114	1.20755e-65	13	Left Right Organizer
Sorbs2	6.83305e-163	0.402862	0.42	0.044	2.12193e-158	13	Left Right Organizer
Psmc3ip	1.26629e-16	0.401387	0.735	0.533	3.93233e-12	13	Left Right Organizer
Spcs1	2.16677e-22	0.401383	0.966	0.945	6.72869e-18	13	Left Right Organizer
Daw1	0	0.401099	0.345	0.001	0	13	Left Right Organizer
Perp	1.81802e-74	0.400945	0.424	0.088	5.64569e-70	13	Left Right Organizer
Vangl1	6.88563e-27	0.400535	0.655	0.344	2.13826e-22	13	Left Right Organizer
Lrrc45	3.88043e-30	0.400528	0.521	0.225	1.20503e-25	13	Left Right Organizer
Paip2	5.7114e-24	0.400418	0.971	0.951	1.77362e-19	13	Left Right Organizer
Acvr2b	9.01081e-19	0.399099	0.92	0.789	2.79822e-14	13	Left Right Organizer
Mga	2.34342e-14	0.399005	0.828	0.696	7.27727e-10	13	Left Right Organizer
Ulk4	3.94348e-86	0.398441	0.416	0.076	1.22461e-81	13	Left Right Organizer
Strbp	7.72596e-22	0.397567	0.899	0.763	2.39922e-17	13	Left Right Organizer
Gm29776	0	0.397458	0.399	0.002	0	13	Left Right Organizer
Chd3os	1.44278e-35	0.397285	0.479	0.181	4.48039e-31	13	Left Right Organizer
BC022687	1.66895e-86	0.396849	0.471	0.097	5.18276e-82	13	Left Right Organizer
Spice1	2.57273e-29	0.396503	0.538	0.244	7.98937e-25	13	Left Right Organizer
Ttc30b	5.97453e-235	0.395933	0.361	0.023	1.85533e-230	13	Left Right Organizer
Sema5a	9.26685e-37	0.394108	0.454	0.162	2.87773e-32	13	Left Right Organizer
Fxyd6	5.63543e-20	0.393952	0.718	0.458	1.75003e-15	13	Left Right Organizer
Cpn1	1.31313e-38	0.393661	0.454	0.148	4.0778e-34	13	Left Right Organizer
Dhx40	7.59319e-18	0.393126	0.739	0.509	2.35799e-13	13	Left Right Organizer
Hsf2	1.03838e-17	0.392991	0.672	0.438	3.22459e-13	13	Left Right Organizer
Mea1	4.39493e-13	0.392971	0.84	0.726	1.3648e-08	13	Left Right Organizer
Slf1	6.82535e-26	0.392843	0.672	0.378	2.11954e-21	13	Left Right Organizer
Spata24	5.83301e-36	0.392315	0.487	0.19	1.81138e-31	13	Left Right Organizer
1700030J22Rik	2.13292e-216	0.392168	0.387	0.028	6.62358e-212	13	Left Right Organizer
Bhmt2	6.75028e-91	0.392147	0.412	0.07	2.09623e-86	13	Left Right Organizer
Ddo	0	0.39037	0.336	0.001	0	13	Left Right Organizer
Ankrd42	2.23406e-149	0.389014	0.353	0.034	6.93763e-145	13	Left Right Organizer
Atp9a	2.45523e-64	0.38634	0.445	0.106	7.62447e-60	13	Left Right Organizer
Lrwd1	6.79422e-15	0.384723	0.702	0.478	2.10988e-10	13	Left Right Organizer
Zdhhc1	1.58136e-249	0.384501	0.374	0.023	4.91077e-245	13	Left Right Organizer
Cluap1	3.17153e-36	0.384144	0.588	0.25	9.84887e-32	13	Left Right Organizer
Olfml2a	2.89964e-94	0.382987	0.399	0.066	9.00455e-90	13	Left Right Organizer
Dyrk3	1.61033e-40	0.382741	0.55	0.209	5.00072e-36	13	Left Right Organizer
Spsb4	1.84171e-44	0.382584	0.534	0.188	5.71926e-40	13	Left Right Organizer
Ralgds	1.01052e-81	0.380519	0.445	0.09	3.13807e-77	13	Left Right Organizer
Maats1	0	0.380392	0.328	0.002	0	13	Left Right Organizer
Fam32a	1.47747e-19	0.379359	0.924	0.801	4.58812e-15	13	Left Right Organizer
Zfp322a	9.97194e-15	0.379097	0.786	0.621	3.09668e-10	13	Left Right Organizer
Kif26b	1.40985e-74	0.378947	0.479	0.109	4.37815e-70	13	Left Right Organizer
Anapc13	1.6383e-19	0.378748	0.916	0.827	5.08758e-15	13	Left Right Organizer
Map1lc3a	4.64553e-15	0.378398	0.748	0.561	1.44262e-10	13	Left Right Organizer
Ruvbl1	4.35938e-16	0.378331	0.966	0.935	1.35376e-11	13	Left Right Organizer
Gabarapl2	3.66794e-13	0.377662	0.857	0.765	1.13904e-08	13	Left Right Organizer
Ddr1	1.0914e-40	0.377252	0.542	0.202	3.38924e-36	13	Left Right Organizer
Atxn7l3b	1.97126e-25	0.377216	0.975	0.968	6.12156e-21	13	Left Right Organizer
Plch1	1.09609e-46	0.376274	0.538	0.191	3.40381e-42	13	Left Right Organizer
Susd4	2.8885e-51	0.372821	0.429	0.118	8.96996e-47	13	Left Right Organizer
Zeb2	9.07849e-20	0.37237	0.853	0.61	2.81924e-15	13	Left Right Organizer
Epb41l4a	4.88499e-61	0.372111	0.513	0.143	1.51699e-56	13	Left Right Organizer
Chmp5	2.61501e-15	0.37043	0.887	0.741	8.12067e-11	13	Left Right Organizer
Ppp1r11	5.90172e-18	0.369166	0.882	0.753	1.83272e-13	13	Left Right Organizer
Ubb	9.28255e-27	0.368159	1	1	2.8826e-22	13	Left Right Organizer
Unc119b	4.73495e-32	0.368127	0.706	0.362	1.47039e-27	13	Left Right Organizer
Rassf9	3.26787e-259	0.368014	0.366	0.021	1.0148e-254	13	Left Right Organizer
Isg20	0	0.367588	0.391	0.016	0	13	Left Right Organizer
Stx2	4.49339e-47	0.367259	0.424	0.123	1.39538e-42	13	Left Right Organizer
Hipk1	1.24657e-22	0.364427	0.618	0.344	3.87109e-18	13	Left Right Organizer
Cep164	3.75034e-20	0.364286	0.84	0.637	1.16463e-15	13	Left Right Organizer
Hsdl1	3.25268e-39	0.363795	0.487	0.175	1.01009e-34	13	Left Right Organizer
Mgst1	2.2292e-41	0.363367	0.529	0.197	6.92255e-37	13	Left Right Organizer
Sdcbp	1.21095e-15	0.362988	0.798	0.59	3.76048e-11	13	Left Right Organizer
Maged1	9.29698e-13	0.361589	0.916	0.801	2.88708e-08	13	Left Right Organizer
Pomc	4.10763e-61	0.360905	0.424	0.103	1.27558e-56	13	Left Right Organizer
Ccno	0	0.360697	0.252	0.004	0	13	Left Right Organizer
Rgma	1.29612e-30	0.360261	0.697	0.362	4.02497e-26	13	Left Right Organizer
Tnfrsf19	4.22409e-22	0.35964	0.71	0.429	1.31175e-17	13	Left Right Organizer
4833427G06Rik	0	0.359479	0.361	0	0	13	Left Right Organizer
H1fx	2.55698e-13	0.359425	0.929	0.837	7.94044e-09	13	Left Right Organizer
Tmem2	9.03567e-16	0.358966	0.672	0.433	2.80594e-11	13	Left Right Organizer
Ppfibp1	5.13162e-15	0.358714	0.668	0.466	1.59357e-10	13	Left Right Organizer
Spata7	5.18697e-24	0.358399	0.584	0.306	1.61076e-19	13	Left Right Organizer
Stox1	1.54181e-225	0.358294	0.353	0.022	4.78793e-221	13	Left Right Organizer
Spata6	9.76681e-45	0.357408	0.546	0.195	3.03299e-40	13	Left Right Organizer
Tspo	8.08178e-19	0.357279	0.769	0.545	2.50971e-14	13	Left Right Organizer
1700037C18Rik	1.23004e-73	0.357242	0.34	0.06	3.81977e-69	13	Left Right Organizer
Dab1	2.10463e-36	0.357189	0.492	0.184	6.53572e-32	13	Left Right Organizer
Fam216a	5.38147e-16	0.356192	0.697	0.468	1.67116e-11	13	Left Right Organizer
Zfp36l1	1.92128e-19	0.355253	0.853	0.693	5.96634e-15	13	Left Right Organizer
Pttg1	5.37665e-14	0.355184	0.861	0.775	1.66966e-09	13	Left Right Organizer
Traf3ip1	2.60388e-19	0.354687	0.655	0.401	8.08609e-15	13	Left Right Organizer
Psmb5	1.34148e-25	0.35466	0.987	0.994	4.16582e-21	13	Left Right Organizer
Efhb	7.23918e-189	0.353974	0.319	0.022	2.24805e-184	13	Left Right Organizer
Gnai1	5.21042e-27	0.353821	0.618	0.308	1.61804e-22	13	Left Right Organizer
Lhb	0	0.352558	0.273	0.001	0	13	Left Right Organizer
Tead2	9.41199e-18	0.352057	0.937	0.858	2.9228e-13	13	Left Right Organizer
Khdrbs3	5.66215e-17	0.351855	0.811	0.623	1.75832e-12	13	Left Right Organizer
D17Wsu92e	3.24376e-14	0.351707	0.752	0.552	1.00732e-09	13	Left Right Organizer
Supt4a	3.07616e-17	0.351641	0.975	0.934	9.55271e-13	13	Left Right Organizer
Hmgn3	2.02426e-22	0.35133	0.71	0.419	6.28614e-18	13	Left Right Organizer
Fam60a	2.57159e-19	0.351249	0.996	0.938	7.98583e-15	13	Left Right Organizer
Ccp110	9.6109e-16	0.351168	0.66	0.416	2.98457e-11	13	Left Right Organizer
Ndufb5	7.18804e-24	0.350775	0.987	0.973	2.23217e-19	13	Left Right Organizer
6430573F11Rik	3.18822e-36	0.348509	0.496	0.188	9.90071e-32	13	Left Right Organizer
Dtna	1.09631e-213	0.34833	0.382	0.028	3.40447e-209	13	Left Right Organizer
Rtl8a	2.15964e-16	0.348142	0.639	0.409	6.70654e-12	13	Left Right Organizer
Mast4	4.05257e-22	0.347643	0.693	0.425	1.25848e-17	13	Left Right Organizer
Agtrap	1.72231e-17	0.347536	0.534	0.299	5.34845e-13	13	Left Right Organizer
Hint2	1.44547e-16	0.346514	0.777	0.551	4.48877e-12	13	Left Right Organizer
Gnpda2	3.4227e-26	0.346396	0.559	0.275	1.06289e-21	13	Left Right Organizer
Syt5	1.76615e-300	0.345815	0.324	0.013	5.48461e-296	13	Left Right Organizer
Zfp474	0	0.345461	0.307	0	0	13	Left Right Organizer
Zc2hc1c	0	0.345056	0.34	0.012	0	13	Left Right Organizer
Ift52	2.71954e-17	0.344519	0.613	0.366	8.44526e-13	13	Left Right Organizer
Stxbp4	1.98199e-24	0.344181	0.63	0.334	6.15487e-20	13	Left Right Organizer
Mxra8	3.4448e-22	0.343579	0.387	0.164	1.06975e-17	13	Left Right Organizer
Cep19	2.19345e-22	0.343234	0.647	0.374	6.81153e-18	13	Left Right Organizer
Cxadr	7.47697e-19	0.342488	0.756	0.492	2.3219e-14	13	Left Right Organizer
Atp6v1d	5.64639e-18	0.340989	0.912	0.764	1.75343e-13	13	Left Right Organizer
Metrn	1.22321e-19	0.340931	0.727	0.469	3.79855e-15	13	Left Right Organizer
Rab36	5.06166e-106	0.34032	0.328	0.041	1.57185e-101	13	Left Right Organizer
Lman2l	2.44609e-16	0.340302	0.613	0.379	7.5961e-12	13	Left Right Organizer
Add3	4.71667e-17	0.339932	0.811	0.596	1.46472e-12	13	Left Right Organizer
Lrrc49	1.95921e-43	0.339908	0.437	0.139	6.08413e-39	13	Left Right Organizer
Ralgps2	8.06712e-13	0.339361	0.832	0.666	2.50516e-08	13	Left Right Organizer
Hspa4l	1.06673e-34	0.338743	0.336	0.101	3.31264e-30	13	Left Right Organizer
Churc1	2.74145e-12	0.338488	0.735	0.565	8.5133e-08	13	Left Right Organizer
Enc1	1.63083e-21	0.337588	0.521	0.26	5.06439e-17	13	Left Right Organizer
Arfgef1	1.00074e-13	0.337414	0.769	0.583	3.10769e-09	13	Left Right Organizer
Dydc2	3.23933e-186	0.337327	0.345	0.026	1.00594e-181	13	Left Right Organizer
Ppp1r32	0	0.337291	0.298	0.001	0	13	Left Right Organizer
Tet3	1.07881e-12	0.335978	0.702	0.505	3.35013e-08	13	Left Right Organizer
Tax1bp1	1.14509e-15	0.335658	0.983	0.926	3.55598e-11	13	Left Right Organizer
Ribc2	0	0.334402	0.231	0.001	0	13	Left Right Organizer
Ccdc13	0	0.333425	0.307	0.007	0	13	Left Right Organizer
S100a11	7.19193e-14	0.333288	0.727	0.509	2.23338e-09	13	Left Right Organizer
Iqce	7.99024e-41	0.333258	0.424	0.134	2.48129e-36	13	Left Right Organizer
Efhc2	1.90472e-178	0.332599	0.345	0.027	5.91493e-174	13	Left Right Organizer
Dnajc10	3.0403e-14	0.331905	0.815	0.648	9.44136e-10	13	Left Right Organizer
Sclt1	2.83195e-21	0.331562	0.647	0.376	8.79433e-17	13	Left Right Organizer
Midn	1.71822e-17	0.330695	0.807	0.621	5.33577e-13	13	Left Right Organizer
Adgb	0	0.330288	0.244	0.004	0	13	Left Right Organizer
Ier2	3.32557e-13	0.33004	0.807	0.653	1.03272e-08	13	Left Right Organizer
Ttll9	0	0.329813	0.298	0.01	0	13	Left Right Organizer
Vwa5b1	0	0.329514	0.315	0.007	0	13	Left Right Organizer
Fam81b	0	0.328636	0.298	0	0	13	Left Right Organizer
Spop	1.11462e-11	0.328633	0.84	0.704	3.46133e-07	13	Left Right Organizer
Cfap43	4.48872e-101	0.327127	0.361	0.051	1.39393e-96	13	Left Right Organizer
Pcdh7	1.48723e-21	0.326914	0.546	0.276	4.61844e-17	13	Left Right Organizer
Tia1	8.71148e-17	0.326875	0.853	0.716	2.70526e-12	13	Left Right Organizer
mt-Co1	2.45262e-34	0.325185	0.996	0.999	7.61637e-30	13	Left Right Organizer
Pdlim4	4.62826e-15	0.325083	0.66	0.415	1.43726e-10	13	Left Right Organizer
Nek5	0	0.324937	0.349	0.001	0	13	Left Right Organizer
Wnt5b	3.27447e-32	0.324706	0.538	0.218	1.01686e-27	13	Left Right Organizer
Selenok	8.05706e-13	0.324391	0.903	0.842	2.50204e-08	13	Left Right Organizer
Pibf1	1.66886e-18	0.324064	0.613	0.354	5.18247e-14	13	Left Right Organizer
Igfbp3	1.96232e-46	0.324049	0.332	0.081	6.09378e-42	13	Left Right Organizer
Stk33	0	0.323856	0.269	0.002	0	13	Left Right Organizer
Nmb	2.80043e-43	0.322243	0.382	0.108	8.69646e-39	13	Left Right Organizer
Tfdp2	8.75835e-13	0.321649	0.782	0.645	2.71982e-08	13	Left Right Organizer
Ywhae	1.81101e-28	0.32148	1	1	5.62392e-24	13	Left Right Organizer
Mtss1l	1.43372e-25	0.3214	0.504	0.231	4.45226e-21	13	Left Right Organizer
B9d2	1.66383e-32	0.32016	0.508	0.203	5.16685e-28	13	Left Right Organizer
Dag1	1.87243e-16	0.319481	0.739	0.525	5.81464e-12	13	Left Right Organizer
Sdccag8	4.04493e-41	0.318896	0.458	0.15	1.25611e-36	13	Left Right Organizer
Pfdn5	2.92386e-21	0.31821	0.992	0.987	9.07974e-17	13	Left Right Organizer
Tcf4	2.43201e-14	0.317887	0.857	0.71	7.55236e-10	13	Left Right Organizer
Fth1	5.97153e-30	0.317295	1	1	1.8544e-25	13	Left Right Organizer
Ubxn10	0	0.316353	0.261	0.004	0	13	Left Right Organizer
Heg1	4.88834e-48	0.316301	0.412	0.115	1.51803e-43	13	Left Right Organizer
Tsc22d3	1.18942e-20	0.316087	0.622	0.348	3.69362e-16	13	Left Right Organizer
Sema3e	3.88404e-38	0.315965	0.403	0.128	1.20615e-33	13	Left Right Organizer
Morn3	0	0.315825	0.265	0.001	0	13	Left Right Organizer
Bnip3l	1.5234e-14	0.315608	0.971	0.931	4.73078e-10	13	Left Right Organizer
4930453N24Rik	4.90012e-11	0.315296	0.807	0.649	1.52168e-06	13	Left Right Organizer
Ruvbl2	1.82976e-10	0.315294	0.945	0.841	5.68215e-06	13	Left Right Organizer
Ndufa6	5.48658e-14	0.314928	0.937	0.909	1.7038e-09	13	Left Right Organizer
Map9	2.07627e-18	0.314669	0.429	0.213	6.44766e-14	13	Left Right Organizer
Uchl1	1.21725e-23	0.314198	0.576	0.286	3.78006e-19	13	Left Right Organizer
Mt3	7.12687e-130	0.313997	0.244	0.019	2.21318e-125	13	Left Right Organizer
Sfr1	5.7969e-18	0.312941	0.987	0.982	1.80017e-13	13	Left Right Organizer
Ak8	9.13433e-217	0.312673	0.29	0.015	2.83657e-212	13	Left Right Organizer
Cfap70	0	0.312253	0.319	0.004	0	13	Left Right Organizer
Dnah1	6.69582e-304	0.311266	0.29	0.01	2.07932e-299	13	Left Right Organizer
Armc9	6.04139e-28	0.310938	0.458	0.188	1.87609e-23	13	Left Right Organizer
Slc39a10	3.23549e-12	0.310425	0.84	0.699	1.00475e-07	13	Left Right Organizer
Six3	3.77362e-71	0.31035	0.487	0.109	1.17186e-66	13	Left Right Organizer
Maged2	1.38286e-18	0.310319	0.664	0.407	4.29433e-14	13	Left Right Organizer
Mdh1b	0	0.31006	0.269	0.002	0	13	Left Right Organizer
Arid3b	9.59206e-11	0.30976	0.836	0.683	2.97872e-06	13	Left Right Organizer
Cyb5r3	6.44395e-13	0.309294	0.92	0.854	2.00111e-08	13	Left Right Organizer
Ddx6	3.36728e-13	0.308521	0.933	0.877	1.04568e-08	13	Left Right Organizer
Rassf10	3.14964e-182	0.308377	0.282	0.018	9.7809e-178	13	Left Right Organizer
Thpo	1.4258e-121	0.308276	0.286	0.027	4.42768e-117	13	Left Right Organizer
Sys1	1.22829e-14	0.307582	0.912	0.823	3.81432e-10	13	Left Right Organizer
Mvb12b	8.03738e-17	0.307198	0.382	0.182	2.49593e-12	13	Left Right Organizer
Hotairm1	7.70405e-16	0.306164	0.786	0.514	2.39241e-11	13	Left Right Organizer
Naa35	1.37409e-11	0.304261	0.87	0.756	4.2671e-07	13	Left Right Organizer
Armc2	0	0.304122	0.307	0.007	0	13	Left Right Organizer
Ddit4l	3.83928e-61	0.304048	0.336	0.067	1.19225e-56	13	Left Right Organizer
Rgs17	1.99533e-49	0.303872	0.37	0.094	6.1963e-45	13	Left Right Organizer
Filip1	8.20804e-277	0.303853	0.261	0.009	2.54893e-272	13	Left Right Organizer
Nek11	0	0.303453	0.269	0.002	0	13	Left Right Organizer
Amotl2	1.61087e-10	0.303363	0.664	0.465	5.00239e-06	13	Left Right Organizer
Gfod2	4.68203e-18	0.303339	0.563	0.325	1.45396e-13	13	Left Right Organizer
Gdpd1	3.4147e-37	0.303307	0.437	0.147	1.0604e-32	13	Left Right Organizer
Plpp3	3.04631e-16	0.302547	0.676	0.409	9.46002e-12	13	Left Right Organizer
Kdm7a	2.34589e-23	0.302	0.601	0.312	7.28494e-19	13	Left Right Organizer
D430042O09Rik	2.16991e-25	0.301532	0.534	0.253	6.73842e-21	13	Left Right Organizer
Cd24a	7.04258e-13	0.300668	0.983	0.899	2.187e-08	13	Left Right Organizer
Nfkbia	3.83613e-15	0.300331	0.601	0.376	1.19127e-10	13	Left Right Organizer
Cfap74	5.53157e-120	0.30004	0.328	0.036	1.71777e-115	13	Left Right Organizer
Bcl9	8.19076e-15	0.300037	0.769	0.54	2.54356e-10	13	Left Right Organizer
Zc2hc1a	8.18179e-14	0.299541	0.66	0.437	2.54077e-09	13	Left Right Organizer
Trappc6a	3.1906e-14	0.299368	0.664	0.447	9.9081e-10	13	Left Right Organizer
Calcoco2	0	0.299328	0.277	0.002	0	13	Left Right Organizer
Atp5e	1.09779e-17	0.298916	0.996	0.991	3.40909e-13	13	Left Right Organizer
Ttll6	0	0.29879	0.269	0	0	13	Left Right Organizer
Ube2h	8.24876e-10	0.298579	0.609	0.42	2.56157e-05	13	Left Right Organizer
Ppp1r9a	4.50336e-16	0.298475	0.626	0.375	1.39847e-11	13	Left Right Organizer
Kiz	2.20569e-29	0.298238	0.429	0.161	6.84954e-25	13	Left Right Organizer
Gng4	0	0.297874	0.332	0.009	0	13	Left Right Organizer
Wdr31	1.88715e-35	0.297642	0.395	0.128	5.86034e-31	13	Left Right Organizer
Lrguk	1.566e-115	0.297178	0.34	0.04	4.86307e-111	13	Left Right Organizer
Hsp90aa1	3.90195e-19	0.297151	1	1	1.21171e-14	13	Left Right Organizer
Tmem17	6.05342e-40	0.297103	0.403	0.124	1.87983e-35	13	Left Right Organizer
Atxn1	2.99197e-144	0.29681	0.29	0.024	9.29127e-140	13	Left Right Organizer
Ndufab1	1.7753e-17	0.296489	0.996	0.987	5.51303e-13	13	Left Right Organizer
Trim8	1.10617e-17	0.296398	0.643	0.391	3.4351e-13	13	Left Right Organizer
Ccdc180	0	0.29606	0.273	0.008	0	13	Left Right Organizer
Odf2l	4.30636e-21	0.295591	0.542	0.285	1.3373e-16	13	Left Right Organizer
Upf3b	3.10605e-11	0.295014	0.811	0.678	9.64552e-07	13	Left Right Organizer
Pcm1	1.7625e-11	0.294989	0.954	0.887	5.47326e-07	13	Left Right Organizer
Syne2	8.24839e-17	0.29457	0.66	0.403	2.56146e-12	13	Left Right Organizer
Ndufa7	1.35567e-16	0.294156	0.996	0.988	4.2099e-12	13	Left Right Organizer
Maml3	9.35708e-23	0.293936	0.601	0.314	2.90575e-18	13	Left Right Organizer
Sms	1.60803e-13	0.293901	0.971	0.903	4.99359e-09	13	Left Right Organizer
Abhd14a	1.60488e-13	0.293106	0.626	0.421	4.9838e-09	13	Left Right Organizer
Gnb2	1.30477e-11	0.292763	0.954	0.938	4.05182e-07	13	Left Right Organizer
Tmem59	8.78551e-11	0.292661	0.899	0.81	2.72825e-06	13	Left Right Organizer
Pigp	3.33901e-12	0.292506	0.828	0.689	1.0369e-07	13	Left Right Organizer
Glt8d1	1.59103e-24	0.292492	0.513	0.233	4.94077e-20	13	Left Right Organizer
Tchp	6.55231e-19	0.291282	0.534	0.286	2.03475e-14	13	Left Right Organizer
Plekha8	1.24638e-14	0.291154	0.58	0.365	3.87051e-10	13	Left Right Organizer
Tmem67	2.12487e-41	0.290318	0.336	0.088	6.59859e-37	13	Left Right Organizer
Rflna	1.70014e-111	0.290179	0.311	0.035	5.2796e-107	13	Left Right Organizer
Flywch2	4.19446e-23	0.289548	0.508	0.249	1.30255e-18	13	Left Right Organizer
Nudt9	9.70794e-11	0.289267	0.655	0.46	3.0147e-06	13	Left Right Organizer
Slc35a2	2.94445e-19	0.289162	0.458	0.227	9.14369e-15	13	Left Right Organizer
Vwa3a	0	0.289011	0.286	0.005	0	13	Left Right Organizer
Mtss1	1.46028e-09	0.288822	0.681	0.491	4.53475e-05	13	Left Right Organizer
Scnm1	3.69406e-17	0.287725	0.622	0.365	1.14715e-12	13	Left Right Organizer
1700013F07Rik	0	0.287392	0.269	0	0	13	Left Right Organizer
Bbs5	6.03418e-30	0.286917	0.399	0.147	1.87385e-25	13	Left Right Organizer
Naxe	1.68553e-13	0.286591	0.731	0.513	5.23424e-09	13	Left Right Organizer
Cby1	1.23835e-11	0.286525	0.664	0.479	3.84557e-07	13	Left Right Organizer
Prr7	4.0916e-23	0.286523	0.45	0.198	1.27061e-18	13	Left Right Organizer
Tmprss2	5.70014e-25	0.286291	0.412	0.155	1.77012e-20	13	Left Right Organizer
Selenop	5.21118e-24	0.286275	0.592	0.27	1.61828e-19	13	Left Right Organizer
Ribc1	2.68751e-33	0.286244	0.319	0.094	8.34578e-29	13	Left Right Organizer
Ppp1r16a	7.94322e-17	0.285603	0.471	0.252	2.46669e-12	13	Left Right Organizer
Dctn3	6.55576e-11	0.28548	0.937	0.886	2.03583e-06	13	Left Right Organizer
Marcks	7.42707e-11	0.285371	0.992	0.865	2.3064e-06	13	Left Right Organizer
Pygo1	5.6117e-75	0.28516	0.324	0.053	1.74266e-70	13	Left Right Organizer
Ccdc157	2.56224e-88	0.285156	0.307	0.042	7.95677e-84	13	Left Right Organizer
Mxd4	1.2004e-20	0.284957	0.521	0.266	3.72773e-16	13	Left Right Organizer
Dhrs3	6.26317e-35	0.284951	0.382	0.123	1.94497e-30	13	Left Right Organizer
Immp1l	5.49563e-10	0.284456	0.849	0.751	1.70661e-05	13	Left Right Organizer
Cep112	2.05596e-30	0.284252	0.445	0.171	6.38459e-26	13	Left Right Organizer
Dynlt1f	1.22153e-12	0.283799	0.706	0.506	3.79333e-08	13	Left Right Organizer
Arhgap39	1.11448e-30	0.283788	0.479	0.192	3.4609e-26	13	Left Right Organizer
Apool	6.39941e-13	0.283669	0.626	0.42	1.98727e-08	13	Left Right Organizer
Wdr63	0	0.28347	0.239	0.001	0	13	Left Right Organizer
Wwox	2.14843e-39	0.282525	0.361	0.105	6.67172e-35	13	Left Right Organizer
Rnf149	6.02151e-07	0.281849	0.832	0.74	0.0186992	13	Left Right Organizer
Nkd1	4.77422e-18	0.281287	0.664	0.394	1.48259e-13	13	Left Right Organizer
Ptpn14	3.69681e-15	0.280846	0.55	0.323	1.14801e-10	13	Left Right Organizer
Cfap46	0	0.280633	0.252	0.001	0	13	Left Right Organizer
Mipep	5.87661e-16	0.280164	0.5	0.274	1.82492e-11	13	Left Right Organizer
Galk2	1.5516e-18	0.280144	0.534	0.292	4.81835e-14	13	Left Right Organizer
Fam92a	5.85124e-14	0.279868	0.857	0.671	1.81704e-09	13	Left Right Organizer
Ccnc	2.20299e-10	0.279557	0.609	0.439	6.84115e-06	13	Left Right Organizer
Frem2	1.63179e-21	0.279469	0.496	0.235	5.06736e-17	13	Left Right Organizer
Nek4	1.6536e-15	0.279109	0.513	0.297	5.13508e-11	13	Left Right Organizer
Igf1r	6.1195e-13	0.279046	0.798	0.597	1.90035e-08	13	Left Right Organizer
Chchd7	3.59013e-09	0.278991	0.878	0.779	0.000111488	13	Left Right Organizer
Oard1	9.91958e-12	0.278531	0.882	0.799	3.08043e-07	13	Left Right Organizer
Hp	0	0.278221	0.235	0.001	0	13	Left Right Organizer
Dhx29	4.70077e-09	0.277631	0.748	0.616	0.000145978	13	Left Right Organizer
Mcrip1	1.58354e-10	0.277565	0.87	0.743	4.91753e-06	13	Left Right Organizer
Myo10	1.20128e-10	0.276913	0.79	0.597	3.73047e-06	13	Left Right Organizer
Nedd4	4.44481e-14	0.276394	1	0.997	1.38029e-09	13	Left Right Organizer
Notch2	1.02668e-26	0.275548	0.487	0.212	3.18825e-22	13	Left Right Organizer
Tmx4	2.25128e-33	0.275426	0.517	0.201	6.99113e-29	13	Left Right Organizer
B230354K17Rik	2.48046e-14	0.275143	0.626	0.389	7.70283e-10	13	Left Right Organizer
Psmd9	8.94191e-08	0.274846	0.756	0.616	0.00277682	13	Left Right Organizer
Laptm4a	3.95136e-11	0.274439	0.958	0.93	1.22705e-06	13	Left Right Organizer
Arfgap3	2.28589e-42	0.274018	0.395	0.114	7.0986e-38	13	Left Right Organizer
Nsmce1	5.7361e-09	0.273682	0.786	0.666	0.000178129	13	Left Right Organizer
Lypd6b	1.99723e-154	0.273281	0.273	0.02	6.2022e-150	13	Left Right Organizer
Uqcrb	1.23023e-19	0.273258	0.979	0.993	3.82034e-15	13	Left Right Organizer
Tmbim6	4.81687e-11	0.272941	0.945	0.873	1.49583e-06	13	Left Right Organizer
4933431E20Rik	3.53717e-78	0.272884	0.298	0.044	1.09843e-73	13	Left Right Organizer
Wnk1	5.32677e-11	0.271775	0.899	0.85	1.65418e-06	13	Left Right Organizer
Mterf4	3.41738e-15	0.27135	0.613	0.368	1.06123e-10	13	Left Right Organizer
Lysmd2	1.891e-19	0.271283	0.483	0.24	5.87232e-15	13	Left Right Organizer
Klhdc9	1.09295e-175	0.271274	0.248	0.014	3.39403e-171	13	Left Right Organizer
Ccdc138	3.07e-22	0.270554	0.462	0.208	9.53358e-18	13	Left Right Organizer
Ezr	1.396e-15	0.270438	0.908	0.685	4.33515e-11	13	Left Right Organizer
Efcab12	5.63261e-138	0.270367	0.269	0.021	1.74915e-133	13	Left Right Organizer
Cyr61	5.27653e-20	0.270247	0.462	0.216	1.63857e-15	13	Left Right Organizer
Lrig1	6.06279e-45	0.270153	0.387	0.107	1.88274e-40	13	Left Right Organizer
Pld3	9.78159e-30	0.270133	0.441	0.168	3.03758e-25	13	Left Right Organizer
Dzip1l	2.48308e-17	0.270127	0.567	0.318	7.71095e-13	13	Left Right Organizer
Stk19	3.45911e-12	0.269736	0.571	0.366	1.07419e-07	13	Left Right Organizer
Mok	3.29716e-92	0.269728	0.311	0.041	1.0239e-87	13	Left Right Organizer
Chchd10	2.87727e-13	0.269475	0.765	0.516	8.93506e-09	13	Left Right Organizer
Abhd17b	2.74259e-11	0.268956	0.723	0.547	8.51684e-07	13	Left Right Organizer
Axin2	1.1035e-13	0.2688	0.723	0.487	3.42681e-09	13	Left Right Organizer
Furin	2.46279e-16	0.268534	0.504	0.267	7.64794e-12	13	Left Right Organizer
Sh3bgrl	6.25392e-11	0.26841	0.849	0.701	1.94209e-06	13	Left Right Organizer
Gabarap	9.43433e-12	0.268386	0.95	0.909	2.92974e-07	13	Left Right Organizer
Wdpcp	8.31568e-82	0.268149	0.286	0.039	2.58235e-77	13	Left Right Organizer
Aig1	1.10833e-09	0.26657	0.555	0.389	3.4418e-05	13	Left Right Organizer
Nid2	1.97696e-09	0.266428	0.588	0.405	6.13925e-05	13	Left Right Organizer
Tmsb4x	9.92476e-10	0.265887	0.958	0.926	3.08204e-05	13	Left Right Organizer
Wbp11	1.62158e-10	0.265791	0.954	0.924	5.03567e-06	13	Left Right Organizer
Rgs12	1.07411e-20	0.265251	0.513	0.251	3.33555e-16	13	Left Right Organizer
Hacd1	2.04487e-09	0.26525	0.777	0.622	6.35012e-05	13	Left Right Organizer
Gnb4	7.97582e-13	0.26498	0.664	0.415	2.47681e-08	13	Left Right Organizer
Pus7l	1.01587e-20	0.264241	0.429	0.197	3.15468e-16	13	Left Right Organizer
Penk	3.73233e-72	0.264118	0.261	0.036	1.15904e-67	13	Left Right Organizer
Rilpl2	6.76253e-27	0.263893	0.471	0.198	2.10004e-22	13	Left Right Organizer
Tsnaxip1	0	0.263602	0.273	0.001	0	13	Left Right Organizer
Cyth2	4.11171e-08	0.263499	0.761	0.595	0.00127685	13	Left Right Organizer
Dsel	6.63135e-33	0.263177	0.412	0.142	2.0593e-28	13	Left Right Organizer
Eef1a1	2.03642e-22	0.26302	1	1	6.32391e-18	13	Left Right Organizer
Gpx8	6.9839e-16	0.262886	0.622	0.378	2.16878e-11	13	Left Right Organizer
Rsrp1	5.82717e-08	0.262884	0.92	0.864	0.00180957	13	Left Right Organizer
Ablim1	1.6472e-22	0.262508	0.496	0.234	5.11521e-18	13	Left Right Organizer
Gm7173	2.65545e-181	0.262298	0.261	0.015	8.24623e-177	13	Left Right Organizer
B3gnt7	7.62087e-21	0.262092	0.471	0.221	2.36658e-16	13	Left Right Organizer
Csnk1e	2.75463e-10	0.262051	0.895	0.741	8.55422e-06	13	Left Right Organizer
Serinc3	1.64703e-08	0.261842	0.655	0.476	0.000511467	13	Left Right Organizer
Cryzl1	1.72851e-12	0.261075	0.643	0.429	5.36771e-08	13	Left Right Organizer
Cmtm8	1.23085e-15	0.261072	0.63	0.368	3.82227e-11	13	Left Right Organizer
Stx16	3.53468e-08	0.260976	0.718	0.588	0.00109766	13	Left Right Organizer
Dnah7b	1.06738e-89	0.260396	0.248	0.027	3.31464e-85	13	Left Right Organizer
Tmem50a	2.715e-09	0.260324	0.861	0.763	8.43116e-05	13	Left Right Organizer
Smim8	6.75354e-18	0.260071	0.605	0.339	2.09724e-13	13	Left Right Organizer
Creg2	0	0.259377	0.227	0.003	0	13	Left Right Organizer
Tmem29	5.54263e-12	0.258854	0.693	0.476	1.72121e-07	13	Left Right Organizer
Sri	3.41504e-08	0.25878	0.807	0.655	0.00106051	13	Left Right Organizer
Meaf6	2.80988e-09	0.258414	0.794	0.652	8.72579e-05	13	Left Right Organizer
Fsd1l	1.43745e-48	0.258064	0.378	0.097	4.46386e-44	13	Left Right Organizer
Ndufa4	1.32352e-22	0.257846	1	0.999	4.11006e-18	13	Left Right Organizer
Sulf2	1.52304e-12	0.257786	0.601	0.394	4.72966e-08	13	Left Right Organizer
Tspan33	9.8715e-32	0.25735	0.454	0.166	3.0655e-27	13	Left Right Organizer
Vbp1	5.30574e-07	0.256946	0.87	0.811	0.0164764	13	Left Right Organizer
Sh3rf1	1.81134e-20	0.256934	0.462	0.22	5.62493e-16	13	Left Right Organizer
Mrps33	6.84055e-10	0.256738	0.937	0.906	2.12427e-05	13	Left Right Organizer
Pla2g6	1.90794e-23	0.256548	0.441	0.188	5.92491e-19	13	Left Right Organizer
Dcaf8	3.27845e-07	0.256395	0.769	0.629	0.0101809	13	Left Right Organizer
Cdkl1	3.28776e-51	0.256385	0.29	0.058	1.02098e-46	13	Left Right Organizer
Ndufc1	1.0072e-09	0.256377	0.962	0.961	3.12776e-05	13	Left Right Organizer
Cib1	2.28184e-12	0.255976	0.828	0.623	7.08603e-08	13	Left Right Organizer
Acer2	7.58892e-10	0.255903	0.689	0.492	2.35666e-05	13	Left Right Organizer
Nme7	1.38874e-09	0.255572	0.622	0.419	4.31259e-05	13	Left Right Organizer
Syce2	1.16534e-08	0.255179	0.744	0.603	0.000361885	13	Left Right Organizer
Trp53bp2	6.77433e-17	0.255044	0.605	0.357	2.1037e-12	13	Left Right Organizer
Hirip3	5.76098e-08	0.254849	0.857	0.739	0.00178901	13	Left Right Organizer
Babam2	3.43293e-11	0.254672	0.567	0.361	1.06606e-06	13	Left Right Organizer
Cuedc1	1.23676e-21	0.254196	0.466	0.216	3.84063e-17	13	Left Right Organizer
Sf3b2	1.07931e-13	0.253914	0.996	0.992	3.3517e-09	13	Left Right Organizer
Peli1	1.61105e-09	0.253861	0.752	0.592	5.00297e-05	13	Left Right Organizer
Cep135	1.49632e-10	0.253842	0.601	0.405	4.64666e-06	13	Left Right Organizer
Arhgef28	1.69739e-75	0.253768	0.282	0.041	5.27106e-71	13	Left Right Organizer
Prox1	2.59685e-40	0.253458	0.353	0.098	8.06425e-36	13	Left Right Organizer
1810043G02Rik	4.34495e-20	0.253302	0.416	0.191	1.34928e-15	13	Left Right Organizer
Creb3l2	5.2631e-18	0.253137	0.45	0.219	1.6344e-13	13	Left Right Organizer
Sec61b	2.19671e-15	0.253008	0.992	0.996	6.82167e-11	13	Left Right Organizer
Nr6a1	8.67851e-12	0.252403	0.891	0.75	2.69503e-07	13	Left Right Organizer
Abtb1	3.28734e-17	0.252115	0.433	0.215	1.02085e-12	13	Left Right Organizer
Ak9	0	0.252053	0.223	0.001	0	13	Left Right Organizer
Naf1	2.82123e-08	0.251686	0.84	0.777	0.000876106	13	Left Right Organizer
Ints6l	4.89024e-19	0.251295	0.445	0.207	1.51862e-14	13	Left Right Organizer
Hoxa1	9.28391e-10	0.251257	0.676	0.459	2.88302e-05	13	Left Right Organizer
Rsad2	0	0.250664	0.197	0.001	0	13	Left Right Organizer
Mrpl24	2.18038e-10	0.250483	0.882	0.784	6.77094e-06	13	Left Right Organizer
Fam174a	1.96401e-13	0.250455	0.555	0.336	6.09905e-09	13	Left Right Organizer
Fam92b	0	0.250383	0.181	0.001	0	13	Left Right Organizer
Lekr1	8.59014e-61	0.250228	0.261	0.042	2.66758e-56	13	Left Right Organizer
Dcn	1.82344e-106	0.250097	0.227	0.02	5.66251e-102	13	Left Right Organizer
Arl2bp	4.16881e-07	0.250042	0.819	0.699	0.0129458	13	Left Right Organizer
Wwp2	1.70208e-12	0.250012	0.513	0.305	5.28563e-08	13	Left Right Organizer

## Sheet: Sup Table 9
Supplementary Table 9: Genes previously shown to be left-right organizer (LRO) specific at the 0-1 somite stage. avg_log2FC = average Log2 fold change. Pct.1 = percentage of cells in the LRO cluster that express the gene. Pct.2 = percentage of cells in the non-LRO clusters that express the gene. For the p_val and p_val_adj columns, the smallest number R calculates is 2.225074e-308; values smaller…
gene	p_val	avg_log2FC	pct.1	pct.2	p_val_adj	cluster	pct.1 -pct.2
Fam183b	0	2.96275	0.966	0.011	0	13	0.955		p_val_adj < 1.27E-87
Cfap126	0	2.22785	0.971	0.026	0	13	0.945		avg_log2FC > 0.4412
Pifo	0	2.63891	0.971	0.035	0	13	0.936		pct.1 > 0.374
Noto	0	1.72006	0.819	0.005	0	13	0.814		pct.2 < 0.325
1700007K13Rik	0	1.64375	0.836	0.026	0	13	0.81		pct.1 -pct.2 >0.347
Foxj1	0	1.81622	0.786	0.014	0	13	0.772
Mlf1	5.00532e-265	1.83569	0.958	0.19	1.55435e-260	13	0.768
Ccpg1os	1.48177e-296	1.41058	0.895	0.133	4.60148e-292	13	0.762
Bicc1	9.10706e-249	2.33638	0.979	0.224	2.82811e-244	13	0.755
Cfap206	0	1.20245	0.739	0.003	0	13	0.736
Vtn	0	1.28179	0.723	0.02	0	13	0.703
D230030E09Rik	0	1.47493	0.71	0.03	0	13	0.68
1700012B09Rik	0	0.889505	0.613	0.002	0	13	0.611
Tmem107	1.56254e-124	1.18308	0.899	0.325	4.85231e-120	13	0.574
Scara3	0	0.694207	0.609	0.047	0	13	0.562
Hdc	0	0.80437	0.525	0.003	0	13	0.522
Dand5	4.86739e-307	1.83972	0.542	0.041	1.51152e-302	13	0.501
Dnah11	0	0.613427	0.517	0.016	0	13	0.501
Cyb561	1.79115e-158	0.614975	0.563	0.083	5.56225e-154	13	0.48
Nodal	0	1.11088	0.475	0.004	0	13	0.471
Mnx1	0	0.536767	0.479	0.018	0	13	0.461
Armc4	0	0.534785	0.462	0.006	0	13	0.456
Upk3a	0	0.764361	0.471	0.018	0	13	0.453
Dnah6	0	0.579426	0.445	0.001	0	13	0.444
Ccdc40	4.09431e-92	0.518935	0.55	0.128	1.27145e-87	13	0.422
Cfap161	0	0.533951	0.382	0	0	13	0.382
Dmgdh	3.33045e-210	0.441178	0.374	0.027	1.03424e-205	13	0.347

## Sheet: Sup Table 10
Supplementary Table 10: Left-right organizer (LRO) gene list. avg_log2FC = average Log2 fold change. Pct.1 = percentage of cells in the LRO cluster that express the gene. Pct.2 = percentage of cells in the non-LRO clusters that express the gene. For the p_val and p_val_adj columns, the smallest number R calculates is 2.225074e-308; values smaller than this are displayed as 0.
gene	p_val	avg_log2FC	pct.1	pct.2	p_val_adj	cluster	pct.1 -pct.2
Fam183b	0	2.96275	0.966	0.011	0	13	0.955
T	6.95876e-215	2.91349	0.996	0.292	2.16097e-210	13	0.704		p_val_adj < 1.27E-87
Pifo	0	2.63891	0.971	0.035	0	13	0.936		avg_log2FC > 0.44
Bicc1	9.10706e-249	2.33638	0.979	0.224	2.82811e-244	13	0.755		pct.1 > 0.374
Cfap126	0	2.22785	0.971	0.026	0	13	0.945		pct.2 < 0.325
Efcab10	0	2.0613	0.929	0.051	0	13	0.878		pct.1 -pct.2 > 0.347
Tppp3	0	2.01645	0.832	0.028	0	13	0.804
Dynlrb2	0	2.00599	0.824	0.006	0	13	0.818
Cfap45	0	1.89613	0.84	0.01	0	13	0.83
1110017D15Rik	0	1.88553	0.899	0.006	0	13	0.893
Dand5	4.86739e-307	1.83972	0.542	0.041	1.51152e-302	13	0.501
Mlf1	5.00532e-265	1.83569	0.958	0.19	1.55435e-260	13	0.768
Foxj1	0	1.81622	0.786	0.014	0	13	0.772
Tekt1	0	1.78167	0.903	0.02	0	13	0.883
Shh	0	1.77325	0.769	0.023	0	13	0.746
Noto	0	1.72006	0.819	0.005	0	13	0.814
Cthrc1	1.03976e-205	1.71511	0.908	0.207	3.22887e-201	13	0.701
Erich2	0	1.65046	0.899	0.039	0	13	0.86
1700007K13Rik	0	1.64375	0.836	0.026	0	13	0.81
1700016K19Rik	0	1.61409	0.899	0.02	0	13	0.879
Dnajb13	0	1.611	0.912	0.005	0	13	0.907
2410004P03Rik	0	1.60068	0.899	0.021	0	13	0.878
Nme5	0	1.53832	0.899	0.048	0	13	0.851
Ccdc189	0	1.50408	0.794	0.069	0	13	0.725
Spa17	0	1.49063	0.849	0.102	0	13	0.747
D230030E09Rik	0	1.47493	0.71	0.03	0	13	0.68
Gal	1.02971e-273	1.47108	0.761	0.096	3.19767e-269	13	0.665
Ccdc39	0	1.44344	0.777	0.042	0	13	0.735
Iqcg	0	1.4219	0.832	0.067	0	13	0.765
Nog	0	1.41885	0.727	0.063	0	13	0.664
Ccpg1os	1.48177e-296	1.41058	0.895	0.133	4.60148e-292	13	0.762
Capsl	0	1.4068	0.845	0.081	0	13	0.764
Enkur	0	1.38771	0.832	0.016	0	13	0.816
Sparcl1	1.58011e-271	1.37338	0.773	0.101	4.90689e-267	13	0.672
Riiad1	0	1.32008	0.79	0.016	0	13	0.774
Sox9	1.18274e-110	1.30371	0.748	0.228	3.67288e-106	13	0.52
Krt19	4.06932e-149	1.29122	0.66	0.122	1.26369e-144	13	0.538
Slit2	1.74983e-262	1.28683	0.832	0.125	5.43392e-258	13	0.707
Vtn	0	1.28179	0.723	0.02	0	13	0.703
Dnajc12	8.18716e-162	1.26793	0.782	0.176	2.54244e-157	13	0.606
1700088E04Rik	0	1.24379	0.79	0.027	0	13	0.763
1700028P14Rik	0	1.24094	0.815	0.003	0	13	0.812
Drc3	0	1.22647	0.744	0.017	0	13	0.727
Rsph1	0	1.22089	0.739	0.042	0	13	0.697
Dnah5	0	1.212	0.744	0.003	0	13	0.741
Cfap206	0	1.20245	0.739	0.003	0	13	0.736
Tmem107	1.56254e-124	1.18308	0.899	0.325	4.85231e-120	13	0.574
Foxa2	7.76436e-188	1.17942	0.79	0.145	2.41114e-183	13	0.645
Odf3b	0	1.17266	0.634	0.011	0	13	0.623
Plet1	0	1.15252	0.664	0.033	0	13	0.631
Ccdc146	0	1.14704	0.655	0.002	0	13	0.653
Spef2	0	1.14069	0.71	0.009	0	13	0.701
Cfap44	0	1.12595	0.681	0.003	0	13	0.678
Limch1	6.97889e-149	1.11636	0.824	0.202	2.16722e-144	13	0.622
Ttc25	0	1.11512	0.735	0.012	0	13	0.723
Nodal	0	1.11088	0.475	0.004	0	13	0.471
Wdr60	6.72956e-98	1.10609	0.782	0.269	2.0898e-93	13	0.513
Tctex1d1	0	1.10289	0.689	0.016	0	13	0.673
Nme9	0	1.09329	0.672	0.001	0	13	0.671
Slc5a3	5.98117e-124	1.08046	0.777	0.212	1.85739e-119	13	0.565
Cfap53	0	1.07181	0.668	0.006	0	13	0.662
Pih1d2	4.41806e-273	1.0711	0.748	0.092	1.37198e-268	13	0.656
Dalrd3	5.08486e-106	1.05716	0.84	0.299	1.57905e-101	13	0.541
Prnp	1.23733e-144	1.04645	0.685	0.138	3.8424e-140	13	0.547
Dnaja4	0	1.04316	0.752	0.052	0	13	0.7
Rpgr	2.35212e-107	1.04247	0.824	0.283	7.30428e-103	13	0.541
Lrriq1	0	1.03796	0.676	0.013	0	13	0.663
Meig1	0	1.01379	0.613	0.002	0	13	0.611
Cfap69	0	1.01027	0.668	0.015	0	13	0.653
Cfap52	0	1.00272	0.702	0.006	0	13	0.696
Drc1	0	1.00125	0.689	0.007	0	13	0.682
Tekt2	0	1.00013	0.651	0.008	0	13	0.643
Rsph4a	0	0.990603	0.597	0.007	0	13	0.59
Elmod1	0	0.975581	0.66	0.007	0	13	0.653
Cfap77	0	0.962114	0.651	0.016	0	13	0.635
Spaca9	0	0.961237	0.66	0.027	0	13	0.633
Ift57	3.78404e-116	0.954993	0.786	0.229	1.1751e-111	13	0.557
Morn2	5.76853e-115	0.949157	0.807	0.252	1.79136e-110	13	0.555
Morn5	0	0.949153	0.618	0.003	0	13	0.615
Samd3	0	0.945508	0.643	0.018	0	13	0.625
Ttll3	0	0.93334	0.622	0.039	0	13	0.583
Ccdc114	1.4079e-306	0.931161	0.689	0.069	4.37208e-302	13	0.62
Oscp1	4.29744e-152	0.918757	0.735	0.156	1.33453e-147	13	0.579
Ccdc173	1.68364e-200	0.916387	0.689	0.103	5.22837e-196	13	0.586
Aebp1	8.53007e-121	0.912709	0.752	0.193	2.64893e-116	13	0.559
1700012B09Rik	0	0.889505	0.613	0.002	0	13	0.611
Wdr78	1.80231e-305	0.886839	0.618	0.054	5.5969e-301	13	0.564
Dgkk	2.87864e-117	0.885832	0.765	0.205	8.93933e-113	13	0.56
Bphl	1.42702e-103	0.880364	0.786	0.245	4.43146e-99	13	0.541
Lhx1	2.46868e-112	0.879085	0.786	0.214	7.66623e-108	13	0.572
Spef1	0	0.870523	0.605	0.036	0	13	0.569
Zmynd10	0	0.861821	0.584	0.037	0	13	0.547
Dmkn	0	0.848665	0.504	0.02	0	13	0.484
Tekt4	0	0.839129	0.626	0.001	0	13	0.625
Rsph9	0	0.838481	0.672	0.024	0	13	0.648
Ak7	0	0.816848	0.605	0.003	0	13	0.602
Ccdc96	1.11682e-283	0.815059	0.609	0.057	3.46816e-279	13	0.552
Hdc	0	0.80437	0.525	0.003	0	13	0.522
Dync2li1	1.6635e-107	0.801879	0.769	0.231	5.16583e-103	13	0.538
Efcab1	0	0.793364	0.613	0.024	0	13	0.589
1700024G13Rik	0	0.780816	0.504	0.001	0	13	0.503
Cfap54	0	0.780286	0.542	0.005	0	13	0.537
Upk3a	0	0.764361	0.471	0.018	0	13	0.453
Syne1	0	0.763761	0.584	0.037	0	13	0.547
1700001C02Rik	0	0.758816	0.483	0.001	0	13	0.482
Stk36	0	0.758448	0.584	0.033	0	13	0.551
Atp1a2	0	0.758006	0.563	0.031	0	13	0.532
Lrrc46	0	0.743288	0.563	0.01	0	13	0.553
Efhc1	0	0.737271	0.592	0.008	0	13	0.584
Ccdc30	0	0.727105	0.601	0.041	0	13	0.56
Lrrc18	0	0.722305	0.538	0.006	0	13	0.532
Zcchc18	1.71789e-116	0.698604	0.622	0.135	5.33474e-112	13	0.487
Calca	1.48956e-178	0.695842	0.567	0.076	4.62567e-174	13	0.491
Scara3	0	0.694207	0.609	0.047	0	13	0.562
Cfap65	0	0.694095	0.496	0.001	0	13	0.495
Mapk15	0	0.691637	0.567	0.013	0	13	0.554
Acbd7	0	0.689382	0.487	0.027	0	13	0.46
Iqub	0	0.687945	0.559	0.002	0	13	0.557
Halr1	0	0.682398	0.576	0.026	0	13	0.55
Fbxo36	5.75885e-156	0.671649	0.567	0.086	1.78835e-151	13	0.481
Ccdc65	0	0.667516	0.508	0.006	0	13	0.502
Wdr66	1.73439e-263	0.664526	0.504	0.041	5.38599e-259	13	0.463
1700007G11Rik	0	0.661078	0.538	0.009	0	13	0.529
Pacrg	0	0.653979	0.504	0.015	0	13	0.489
6430531B16Rik	0	0.647756	0.504	0.008	0	13	0.496
Piezo2	8.83454e-143	0.638893	0.622	0.112	2.74348e-138	13	0.51
Cobl	0	0.636183	0.521	0.031	0	13	0.49
Fgg	6.83248e-131	0.627835	0.471	0.066	2.12176e-126	13	0.405
Fank1	0	0.624412	0.521	0.006	0	13	0.515
6820408C15Rik	0	0.624203	0.504	0.005	0	13	0.499
Lrrc56	3.15187e-288	0.623117	0.55	0.045	9.78781e-284	13	0.505
Nphp3	6.32504e-104	0.620642	0.584	0.131	1.96418e-99	13	0.453
Cyb561	1.79115e-158	0.614975	0.563	0.083	5.56225e-154	13	0.48
Akap14	0	0.614964	0.466	0.002	0	13	0.464
Dnah11	0	0.613427	0.517	0.016	0	13	0.501
Ccdc113	0	0.609519	0.492	0.001	0	13	0.491
Cetn4	0	0.608691	0.538	0.033	0	13	0.505
Hydin	0	0.60673	0.441	0.004	0	13	0.437
Cldn9	1.80008e-240	0.60481	0.479	0.04	5.58996e-236	13	0.439
Dnah12	0	0.602216	0.403	0	0	13	0.403
Ankrd66	0	0.600524	0.496	0.003	0	13	0.493
Klhl32	7.47383e-117	0.595511	0.492	0.084	2.32092e-112	13	0.408
Fhad1	0	0.595354	0.479	0.009	0	13	0.47
Wdr27	2.6316e-229	0.59081	0.513	0.048	8.17216e-225	13	0.465
Ttc12	1.80245e-213	0.58882	0.513	0.052	5.59733e-209	13	0.461
Dnah6	0	0.579426	0.445	0.001	0	13	0.444
Wdr34	9.80752e-94	0.578949	0.58	0.137	3.04563e-89	13	0.443
Lrrc6	0	0.57853	0.475	0.004	0	13	0.471
1700003E16Rik	0	0.573762	0.412	0.001	0	13	0.411
Lrrc10b	0	0.571188	0.471	0.008	0	13	0.463
Ntng1	3.8397e-107	0.569729	0.563	0.115	1.19238e-102	13	0.448
Iqca	0	0.568349	0.445	0.001	0	13	0.444
Dnaic2	0	0.567772	0.424	0.003	0	13	0.421
Dnaaf3	0	0.565035	0.508	0.03	0	13	0.478
Gzmm	0	0.561221	0.475	0.018	0	13	0.457
Lrrc23	0	0.560695	0.458	0.003	0	13	0.455
Rp1	0	0.549349	0.403	0.002	0	13	0.401
Fam13a	2.64519e-181	0.547953	0.525	0.064	8.21436e-177	13	0.461
Chrd	0	0.544526	0.471	0.022	0	13	0.449
Necab2	5.91923e-102	0.541566	0.597	0.133	1.83816e-97	13	0.464
Mnx1	0	0.536767	0.479	0.018	0	13	0.461
Armc4	0	0.534785	0.462	0.006	0	13	0.456
Cfap161	0	0.533951	0.382	0	0	13	0.382
Dnaic1	0	0.533848	0.429	0.01	0	13	0.419
Spag6l	0	0.533079	0.513	0.005	0	13	0.508
Smpdl3a	7.64608e-188	0.530679	0.483	0.052	2.37441e-183	13	0.431
Ccdc151	0	0.530537	0.462	0.024	0	13	0.438
Ccdc181	9.36575e-123	0.530326	0.529	0.093	2.90844e-118	13	0.436
Itpr2	5.30062e-164	0.528964	0.5	0.063	1.64605e-159	13	0.437
Dnah9	0	0.526389	0.408	0.002	0	13	0.406
Saxo2	0	0.525553	0.513	0.024	0	13	0.489
Iqcd	0	0.5244	0.387	0.006	0	13	0.381
Ccdc103	0	0.520623	0.462	0.027	0	13	0.435
Ccdc40	4.09431e-92	0.518935	0.55	0.128	1.27145e-87	13	0.422
Gstm6	1.00333e-113	0.508855	0.437	0.066	3.11574e-109	13	0.371
Rnf32	0	0.508507	0.437	0.021	0	13	0.416
Lpar3	1.16341e-148	0.507839	0.479	0.063	3.61285e-144	13	0.416
Spata18	0	0.506801	0.424	0.001	0	13	0.423
Mak	0	0.49186	0.471	0.018	0	13	0.453
Cd109	5.91952e-299	0.491472	0.403	0.022	1.83825e-294	13	0.381
Kif27	0	0.485781	0.445	0.011	0	13	0.434
1700029J07Rik	2.63525e-191	0.482524	0.408	0.036	8.1835e-187	13	0.372
Ttc21a	0	0.473793	0.408	0.004	0	13	0.404
Zcchc12	1.13403e-168	0.469377	0.408	0.04	3.52162e-164	13	0.368
Catip	0	0.467537	0.45	0.015	0	13	0.435
Armc3	0	0.465359	0.399	0.002	0	13	0.397
Lrrc34	0	0.464075	0.437	0.019	0	13	0.418
Gm16702	0	0.463703	0.429	0.015	0	13	0.414
Dixdc1	5.64238e-93	0.463521	0.492	0.099	1.75218e-88	13	0.393
Smkr-ps	0	0.461083	0.395	0.004	0	13	0.391
Coq8b	5.7156e-94	0.449227	0.513	0.107	1.77492e-89	13	0.406
Drc7	0	0.448634	0.378	0.001	0	13	0.377
Fam81a	3.65093e-213	0.445983	0.441	0.038	1.13376e-208	13	0.403
Fam227a	1.59593e-257	0.444797	0.382	0.023	4.95601e-253	13	0.359
Cdkl2	3.28638e-151	0.443208	0.479	0.061	1.02055e-146	13	0.418
Dmgdh	3.33045e-210	0.441178	0.374	0.027	1.03424e-205	13	0.347

[truncated: 3 more sheets: Sup Table 11, Sup Table 12, Sup Table 13]
